# Supplementary material for: Optimized design of antisense oligomers for targeted rRNA depletion
Source: Nucleic Acids Res. 2020 Nov 22;49(1):e5. doi: 10.1093/nar/gkaa1072 (PMC7797071; doi:10.1093/nar/gkaa1072)
Supplement: gkaa1072_Supplemental_Files [file gkaa1072_supplemental_files.zip]

Archive with 2 entries (2 files):
- Phelps20 - Supp Tables S1-8.xlsx
- Phelps20 - Supplementary Material.pdf
