# Supplementary material for: Optimized design of antisense oligomers for targeted rRNA depletion
Source: Nucleic Acids Res. 2020 Nov 22;49(1):e5. doi: 10.1093/nar/gkaa1072 (PMC7797071; doi:10.1093/nar/gkaa1072)
Supplement: gkaa1072_Supplemental_Files [file gkaa1072_supplemental_files.zip › Phelps20 - Supp Tables S1-8.xlsx]

## Sheet: Supp Table S1 - X. laev oligos
Target	Start	End	Length	L_gap	R_gap	Tm	Wcards	Expands	Antisense_oligo	Target_seq
28S	21	60	40	20	22	70.1	0	1	TTCCTCCGCTTAGTAATATGCTTAAATTCAGCGGGTCGCC	GGCGACCCGCTGAATTTAAGCATATTACTAAGCGGAGGAA
28S	83	122	40	22	4	79.8	0	1	ATTCGGCGCTGGGCTCTTCCCTCTTCACTCGCCGTTACTG	CAGTAACGGCGAGTGAAGAGGGAAGAGCCCAGCGCCGAAT
28S	127	165	39	4	30	82.5	0	1	CGGTCTCCCGTACGCCACACGTCCCGCGCCCGGCGGGCG	CGCCCGCCGGGCGCGGGACGTGTGGCGTACGGGAGACCG
28S	196	235	40	30	30	77.9	0	1	GGCCTAACACCGTCCGCGGGCTGGGCCTCGATCAGAAGGA	TCCTTCTGATCGAGGCCCAGCCCGCGGACGGTGTTAGGCC
28S	266	305	40	30	30	71	0	1	CTTTGGGCTGCATTCCCAAACAACCCGACTCCGAGGAGAC	GTCTCCTCGGAGTCGGGTTGTTTGGGAATGCAGCCCAAAG
28S	336	375	40	30	30	76.6	0	1	CTTTCCTTACGGTACTTGTCCGCTATCGGTCTCGTGCCGG	CCGGCACGAGACCGATAGCGGACAAGTACCGTAAGGAAAG
28S	406	445	40	30	3	77.1	0	1	CACGGCCCCACCCGTTTACCTCTTAACGGTTTCACGCCCT	AGGGCGTGAAACCGTTAAGAGGTAAACGGGTGGGGCCGTG
28S	449	487	39	3	25	79.9	0	1	CGGCGGCGCTGACCCGCCGGGTTGAATCCTCCGGGCGGA	TCCGCCCGGAGGATTCAACCCGGCGGGTCAGCGCCGCCG
28S	513	551	39	25	30	84.5	0	1	CGCGCGACCGCCCTCCCGGCGAGGGGAGGGGGCCGGCGG	CCGCCGGCCCCCTCCCCTCGCCGGGAGGGCGGTCGCGCG
28S	582	621	40	30	16	78.7	0	1	GCGGCCCGGAGCCGGCGCGCGCACCGCCGCGGAGGAAACG	CGTTTCCTCCGCGGCGGTGCGCGCGCCGGCTCCGGGCCGC
28S	638	676	39	16	22	83.1	0	1	TAGCCGCGCGCGGGGGCGGCCGGCCACCTTCCCCTGAAC	GTTCAGGGGAAGGTGGCCGGCCGCCCCCGCGCGCGGCTA
28S	699	737	39	22	0	83.5	0	1	CGGAGGCCGGCGTCTCCCTCGGCCCCGGGCGACGGCGAG	CTCGCCGTCGCCCGGGGCCGAGGGAGACGCCGGCCTCCG
28S	738	777	40	0	30	81.2	0	1	CGGGGGGGAGCGGCGGGACGCGCTCCGGGGAGGAGGACCG	CGGTCCTCCTCCCCGGAGCGCGTCCCGCCGCTCCCCCCCG
28S	808	847	40	30	8	86.5	0	1	CGCCCCGGTTGACAGCCGCGCCGGGAGCGGGGGGCCCCTT	AAGGGGCCCCCCGCTCCCGGCGCGGCTGTCAACCGGGGCG
28S	856	894	39	8	30	83.1	0	1	CTCCCGCCTCGGCGGCGCGGCGCGGACGGGGCGCACTGG	CCAGTGCGCCCCGTCCGCGCCGCGCCGCCGAGGCGGGAG
28S	925	964	40	30	29	74.4	0	1	TGGTCCGTGTTTCAAGACGGGTCGGGTGGGACACCGACAT	ATGTCGGTGTCCCACCCGACCCGTCTTGAAACACGGACCA
28S	994	1032	39	29	6	79.7	0	1	CCCTCACCTTCATTGCGCCACAGGGTTTCGCGCAGAGTC	GACTCTGCGCGAAACCCTGTGGCGCAATGAAGGTGAGGG
28S	1039	1077	39	6	25	83.4	0	1	CGGAGGGAGGGGCGGCGGGATCCCACCTCAGCCGGGGCG	CGCCCCGGCTGAGGTGGGATCCCGCCGCCCCTCCCTCCG
28S	1103	1141	39	25	30	82.3	0	1	CGACGGGGCGGGCGAGACGGGCCGGTGGTGGCCCGCCGG	CCGGCGGGCCACCACCGGCCCGTCTCGCCCGCCCCGTCG
28S	1172	1210	39	30	30	79.7	0	1	TGGCTTCGCCTGCCCAGGCATAGTTCACCATCTTTCGGG	CCCGAAAGATGGTGAACTATGCCTGGGCAGGCGAAGCCA
28S	1241	1280	40	30	30	74.1	0	1	CGCCCCTATACCAGGTCGGACGACCGATTTGCACGTCAGG	CCTGACGTGCAAATCGGTCGTCCGACCTGGTATAGGGGCG
28S	1311	1350	40	30	11	72.5	0	1	ACGGACAGCGCCAGCTATCCTGAGGGAAACTTCGGAGGGA	TCCCTCCGAAGTTTCCCTCAGGATAGCTGGCGCTGTCCGT
28S	1362	1400	39	11	23	70.2	0	1	GATTTCGGCCCCAAGACCTCTAATCATTCGCTTTACCGG	CCGGTAAAGCGAATGATTAGAGGTCTTGGGGCCGAAATC
28S	1424	1463	40	23	30	79.8	0	1	CCCGGCTCCAAGCCAGCGAGCCGGGCTTCTTACCCATTTA	TAAATGGGTAAGAAGCCCGGCTCGCTGGCTTGGAGCCGGG
28S	1494	1533	40	30	30	74	0	1	GTTCGGTTCATCCCGCAGCGCCAGTTCTGCTTACCAAAAG	CTTTTGGTAAGCAGAACTGGCGCTGCGGGATGAACCGAAC
28S	1564	1603	40	30	30	70.4	0	1	CTGCTGTCTATATCAACCAACACCTTTTCTGGGGTCTGAT	ATCAGACCCCAGAAAAGGTGTTGGTTGATATAGACAGCAG
28S	1634	1673	40	30	29	75.4	0	1	AGGGCTAGTTGATTCGGCAGGTGAGTTGTTACACACTCCT	AGGAGTGTGTAACAACTCACCTGCCGAATCAACTAGCCCT
28S	1703	1741	39	29	9	79.9	0	1	CCCCGCGGACTGACCCAGCGCCGGCGACGGCCGGGTATG	CATACCCGGCCGTCGCCGGCGCTGGGTCAGTCCGCGGGG
28S	1751	1789	39	9	21	84.6	0	1	CGCTTCCGCGCCCACCGCCGGGGCCCTCCTACTCAGTCG	CGACTGAGTAGGAGGGCCCCGGCGGTGGGCGCGGAAGCG
28S	1811	1850	40	21	30	70	0	1	GAATATTTGCTACTACCACCAAGATCTGCACCCGCGGCGG	CCGCCGCGGGTGCAGATCTTGGTGGTAGTAGCAAATATTC
28S	1881	1920	40	30	30	71.6	0	1	CCGACTGACCCATGTTCAACTGCTGTTCACATGGAACCCT	AGGGTTCCATGTGAACAGCAGTTGAACATGGGTCAGTCGG
28S	1951	1990	40	30	5	79.9	0	1	TTTCGATCGGCCGAGGGCGACGGAGGCCATCGCCCGTCCC	GGGACGGGCGATGGCCTCCGTCGCCCTCGGCCGATCGAAA
28S	1996	2034	39	5	16	79.5	0	1	CCCGTCTCCGCCACTCCGGGTTCGGGGATCTGAACCCGA	TCGGGTTCAGATCCCCGAACCCGGAGTGGCGGAGACGGG
28S	2051	2089	39	16	30	85.3	0	1	CACTGGACGCCCCCGCCCCCCCGCCGCCGCGAGGCGTCG	CGACGCCTCGCGGCGGCGGGGGGGCGGGGGCGTCCAGTG
28S	2120	2159	40	30	30	70.9	0	1	GCCCTTCACAAAGAAAAGAGAACTCTTCTCCCGGGCTCCC	GGGAGCCCGGGAGAAGAGTTCTCTTTTCTTTGTGAAGGGC
28S	2190	2229	40	30	30	78.6	0	1	CCGCCGGAACCGCGACGCTTTCCAACGGCGCGGGCCCCTC	GAGGGGCCCGCGCCGTTGGAAAGCGTCGCGGTTCCGGCGG
28S	2260	2299	40	30	30	78.1	0	1	TACGGCCCGGCGCAGAGATTTACACCCTCTCCCCCGGATT	AATCCGGGGGAGAGGGTGTAAATCTCTGCGCCGGGCCGTA
28S	2330	2369	40	30	26	71.6	0	1	GACTTCCCTTACCTACATTGTTCTAACATGCCAGAGGCTG	CAGCCTCTGGCATGTTAGAACAATGTAGGTAAGGGAAGTC
28S	2396	2434	39	26	30	79.9	0	1	CCCCAGCCCGACCGACCCAGCCCTTAGAGCCAATCCTTA	TAAGGATTGGCTCTAAGGGCTGGGTCGGTCGGGCTGGGG
28S	2465	2503	39	30	0	78	0	1	CGGGAGGAGGGAAAGAGCGCCACGGGGGCGCCTTCGTCC	GGACGAAGGCGCCCCCGTGGCGCTCTTTCCCTCCTCCCG
28S	2504	2542	39	0	28	85.3	0	1	CGCGGCCCCCCGCGAGGGGGGGCCGGAGAGAGAGGGGGG	CCCCCCTCTCTCTCCGGCCCCCCCTCGCGGGGGGCCGCG
28S	2571	2609	39	28	30	83.6	0	1	AAGGGCCCGGCGCGCGTCCAGAGTCGCCGCCGCCGGGCG	CGCCCGGCGGCGGCGACTCTGGACGCGCGCCGGGCCCTT
28S	2640	2678	39	30	30	81	0	1	ACGGGGGGAGGCGCAGGAGGGGGACGGCGCGGGGGAGAG	CTCTCCCCCGCGCCGTCCCCCTCCTGCGCCTCCCCCCGT
28S	2709	2748	40	30	30	85.4	0	1	TAAGTCAGCTGCTAGGCGCCGGCCGAGGCCGGGCCCGCCC	GGGCGGGCCCGGCCTCGGCCGGCGCCTAGCAGCTGACTTA
28S	2779	2818	40	30	24	71.2	0	1	AACACCCGCCTCGGGCCTTCGCGATGCTTTGTTTTAATTA	TAATTAAAACAAAGCATCGCGAAGGCCCGAGGCGGGTGTT
28S	2843	2882	40	24	8	68.9	0	1	CCCGCGCTTCATTGAATTTCTTCACTTTGACATTCAGAGC	GCTCTGAATGTCAAAGTGAAGAAATTCAATGAAGCGCGGG
28S	2891	2930	40	8	30	70.7	0	1	CGAGGCATTTGGCTACCTTAAGAGAGTCATAGTTACTCCC	GGGAGTAACTATGACTCTCTTAAGGTAGCCAAATGCCTCG
28S	2961	3000	40	30	30	70.4	0	1	TTTCGCTAGATAGTAGGTAGGGACAGTGGGAATCTCGTTC	GAACGAGATTCCCACTGTCCCTACCTACTATCTAGCGAAA
28S	3031	3070	40	30	25	74.7	0	1	AGACTAGAGTCAAGCTCAACAGGGTCTTCTTTCCCCGCTG	CAGCGGGGAAAGAAGACCCTGTTGAGCTTGACTCTAGTCT
28S	3096	3134	39	25	30	79.2	0	1	CCCTTTGCGACGAGCGCGGGGGCCTCCCACTTATCCTAC	GTAGGATAAGTGGGAGGCCCCCGCGCTCGTCGCAAAGGG
28S	3165	3204	40	30	4	71.5	0	1	TCGGGGCTCGCCCCCGCCTCACCGGGTAAGTGAAAAAACG	CGTTTTTTCACTTACCCGGTGAGGCGGGGGCGAGCCCCGA
28S	3209	3247	39	4	30	81.4	0	1	CCCGGCGCGGGGGCCGGCGCTTGGGTCCAGAAGCGAGAG	CTCTCGCTTCTGGACCCAAGCGCCGGCCCCCGCGCCGGG
28S	3278	3317	40	30	30	74.5	0	1	CGTTACGGTTTGACAGGTGTACCGCCCCAGTCAAACTCCC	GGGAGTTTGACTGGGGCGGTACACCTGTCAAACCGTAACG
28S	3348	3387	40	30	25	78.6	0	1	AAGCGAGCTTTTGCCCTTCTGCTCCACGGGAGGTTTCTGT	ACAGAAACCTCCCGTGGAGCAGAAGGGCAAAAGCTCGCTT
28S	3413	3451	39	25	30	70.2	0	1	AAAAGTCAGAAGGATCGTGAGGCCCCGCGTTTCACGGTC	GACCGTGAAACGCGGGGCCTCACGATCCTTCTGACTTTT
28S	3482	3521	40	30	28	76.3	0	1	TGAACGCTTGGCCGGCCACAAGCCAGTTATCCCTGTGGTA	TACCACAGGGATAACTGGCTTGTGGCCGGCCAAGCGTTCA
28S	3550	3589	40	28	25	66.4	0	1	GCTTGGTGAATTCTGCTTCACAATGATAGGAAGAGCCGAC	GTCGGCTCTTCCTATCATTGTGAAGCAGAATTCACCAAGC
28S	3615	3654	40	25	30	70.2	0	1	ACTAACCTGTCTCACGACGGTCTAAACCCAGCTCACGTTC	GAACGTGAGCTGGGTTTAGACCGTCGTGAGACAGGTTAGT
28S	3685	3724	40	30	30	74.6	0	1	GTCTGAACCTGCGGTTCCTCTCGTACTGAGCAGGATTACT	AGTAATCCTGCTCAGTACGAGAGGAACCGCAGGTTCAGAC
28S	3755	3794	40	30	30	76	0	1	GCGTTCAGTCATAATCCCACAGATGGTAGCTTCGCCCCAT	ATGGGGCGAAGCTACCATCTGTGGGATTATGACTGAACGC
28S	3825	3864	40	30	30	77.4	0	1	TAATCCGAGGCCGACCGAGGCTCCGCGGCGCTGCGGTATC	GATACCGCAGCGCCGCGGAGCCTCGGTCGGCCTCGGATTA
28S	3895	3933	39	30	27	83.3	0	1	CTTTCGTCCGCGCTCCGGTCCCGAGGCGAGCGGCTCTGC	GCAGAGCCGCTCGCCTCGGGACCGGAGCGCGGACGAAAG
28S	3961	4000	40	27	30	70	0	1	GTCTACGAATGATTTAGCACCAGGTTCCCCACGAACGTGC	GCACGTTCGTGGGGAACCTGGTGCTAAATCATTCGTAGAC
28S	4031	4070	40	30	12	71.8	0	1	GATGACTTTCAATAGATCGCAGCGAGGTAGCTGCTCTGCT	AGCAGAGCAGCTACCTCGCTGCGATCTATTGAAAGTCATC
18S	2	41	40	1	28	68.6	0	1	CTTTGAGACAAGCATATGCTACTGGCAGGATCAACCAGGT	ACCTGGTTGATCCTGCCAGTAGCATATGCTTGTCTCAAAG
18S	70	109	40	28	30	70.5	0	1	ACTGATTTAATGAGCCATTCGCAGTTTCACTGTACCGGCC	GGCCGGTACAGTGAAACTGCGAATGGCTCATTAAATCAGT
18S	140	179	40	30	28	66.9	0	1	GTCGGCATGTATTAGCTCTAGAATTACCACAGTTATCCAA	TTGGATAACTGTGGTAATTCTAGAGCTAATACATGCCGAC
18S	208	246	39	28	30	78.4	0	1	CCGGGGCGCGGGGGCCCCGGATTGGTTTTGGTCTGATAA	TTATCAGACCAAAACCAATCCGGGGCCCCCGCGCCCCGG
18S	277	316	40	30	30	70.7	0	1	CATCCGAATGTATCGTCGCCGTCACGGGGACGTGCGATCG	CGATCGCACGTCCCCGTGACGGCGACGATACATTCGGATG
18S	347	385	39	30	30	79.5	0	1	CCTGATTCCCCGTTACCCGTGGTCACCATGGTAGGCGCA	TGCGCCTACCATGGTGACCACGGGTAACGGGGAATCAGG
18S	416	455	40	30	13	79	0	1	GTAATTTGCGCGCCTGCTGCCTTCCTTGGATGTGGTAGCC	GGCTACCACATCCAAGGAAGGCAGCAGGCGCGCAAATTAC
18S	469	508	40	13	30	70.1	0	1	GAAAGAGTCCTGTATTGTTATTTTTCGTCACTACCTCCCC	GGGGAGGTAGTGACGAAAAATAACAATACAGGACTCTTTC
18S	539	578	40	30	0	68	0	1	CACCAGACTTGCCCTCCAATAGATCCTCGTTAAAGGATTT	AAATCCTTTAACGAGGATCTATTGGAGGGCAAGTCTGGTG
18S	579	617	39	0	29	67.3	0	1	AATATACGCTATTGGAGCTGGAATTACCGCGGCTGCTGG	CCAGCAGCCGCGGTAATTCCAGCTCCAATAGCGTATATT
18S	647	685	39	29	30	79.3	0	1	CCGCCTCGCGGCGGACCGCCAGCTCGATCCCAAGATCCA	TGGATCTTGGGATCGAGCTGGCGGTCCGCCGCGAGGCGG
18S	716	755	40	30	30	79.3	0	1	CGGGCCCCCGGGACACTCAGTCAAGAGCATCGGGGAGGCG	CGCCTCCCCGATGCTCTTGACTGAGTGTCCCGGGGGCCCG
18S	786	825	40	30	30	74.9	0	1	TATTCCTAGCTGAAGTATCCAGGCGACGCGGCCTGCTTGG	CCAAGCAGGCCGCGTCGCCTGGATACTTCAGCTAGGAATA
18S	856	895	40	30	30	74.9	0	1	CCCGGCCGTCCCTCTTAATCATGGCCCCAGTTCCGAAAAC	GTTTTCGGAACTGGGGCCATGATTAAGAGGGACGGCCGGG
18S	926	965	40	30	23	70.4	0	1	AAATGCTTTCGCTTTGGTTCGTCTTGCGCCGGTCCAAGAA	TTCTTGGACCGGCGCAAGACGAACCAAAGCGAAAGCATTT
18S	989	1028	40	23	30	70.4	0	1	GACGGTATCTGATCGTCTTCGAACCTCCGACTTTCGTTCT	AGAACGAAAGTCGGAGGTTCGAAGACGATCAGATACCGTC
18S	1059	1098	40	30	28	72.4	0	1	AAGCTGCTCGGCGGGTCATGGGAATAACGCCGCCGGATCG	CGATCCGGCGGCGTTATTCCCATGACCCGCCGAGCAGCTT
18S	1127	1166	40	28	30	70.7	0	1	GTCAATTCCTTTAAGTTTCAGCTTTGCAACCATACTCCCC	GGGGAGTATGGTTGCAAAGCTGAAACTTAAAGGAATTGAC
18S	1197	1236	40	30	22	73.9	0	1	CCGGGCCGGGTGAGGTTTCCCGTGTTGAGTCAAATTAAGC	GCTTAATTTGACTCAACACGGGAAACCTCACCCGGCCCGG
18S	1259	1298	40	22	26	70.1	0	1	GGCCATGCACCACCACCCACAGAATCGAGAAAGAGCTATC	GATAGCTCTTTCTCGATTCTGTGGGTGGTGGTGCATGGCC
18S	1325	1364	40	26	27	67.6	0	1	GTTAGCATGGAGGAGTCTCGTTCGTTATCGGAATTAACCA	TGGTTAATTCCGATAACGAACGAGACTCCTCCATGCTAAC
18S	1392	1431	40	27	27	72.2	0	1	TCGTGTGGCTGAACGCCACTTGTCCCTCTAAGAAGTTGGA	TCCAACTTCTTAGAGGGACAAGTGGCGTTCAGCCACACGA
18S	1459	1498	40	27	27	77.6	0	1	CCGTTCAGTGTAGCGCGCGTGCAGCCCCGGACATCTAAGG	CCTTAGATGTCCGGGGCTGCACGCGCGCTACACTGAACGG
18S	1526	1565	40	27	25	76	0	1	ATCCCTATCACGAACGGGGTTCAGCGGGTTACCCGCACCT	AGGTGCGGGTAACCCGCTGAACCCCGTTCGTGATAGGGAT
18S	1591	1629	39	25	26	71.1	0	1	ACGCGAGCTTATGACCCGCACTTACTGGGAATTCCTCGT	ACGAGGAATTCCCAGTAAGTGCGGGTCATAAGCTCGCGT
18S	1656	1695	40	26	26	70.4	0	1	ACCTCACTAAACCATCCAATCGGTAGTAGCGACGGGCGGT	ACCGCCCGTCGCTACTACCGATTGGATGGTTTAGTGAGGT
18S	1722	1761	40	26	21	79.1	0	1	CAAGTTTGATCGTCTTCTCGGCGCTCCGCCAGGGCCGTGG	CCACGGCCCTGGCGGAGCGCCGAGAAGACGATCAAACTTG
18S	1783	1821	39	21	4	70	0	1	GATCCTTCCGCAGGTTCACCTACGGAAACCTTGTTACGA	TCGTAACAAGGTTTCCGTAGGTGAACCTGCGGAAGGATC
5.8S	31	70	40	30	30	70.7	0	1	ACTAATTCTCGCAGCTAGCTGCGTTCTTCATCGACGCACG	CGTGCGTCGATGAAGAACGCAGCTAGCTGCGAGAATTAGT
5.8S	101	140	40	30	22	78.7	0	1	GGCCCCGGGAGGAACCCGGGGCCGCAAGGTGCGTTCGAAG	CTTCGAACGCACCTTGCGGCCCCGGGTTCCTCCCGGGGCC
5S_mat_som	14	52	39	13	29	73.1	2	4	GCTTCYGAGATCAGACGAGATCRGGCACTTTCAGGGTGG	CCACCCTGAAAGTGCCYGATCTCGTCTGATCTCRGAAGC
5S_mat_som	82	120	39	29	0	77.7	0	1	AAGCCTACGACACCTGGTATTCCCAGGCGGTCTCCCATC	GATGGGAGACCGCCTGGGAATACCAGGTGTCGTAGGCTT
16S	1	40	40	0	29	60.7	0	1	GAGGTTATTGTTATTATAATTGGAATGCTAGGTTTTTGGA	TCCAAAAACCTAGCATTCCAATTATAATAACAATAACCTC
16S	70	109	40	29	3	58	0	1	GCTATTATGATTGTTCTATCGCCTATACTAAAATTTTAGA	TCTAAAATTTTAGTATAGGCGATAGAACAATCATAATAGC
16S	113	151	39	3	4	65.8	0	1	TTTCATTTCTATTTCATCTTTCCTTACGGTACTTTTTCT	AGAAAAAGTACCGTAAGGAAAGATGAAATAGAAATGAAA
16S	156	194	39	4	2	69.8	0	1	AGGTACGAGGTAAGTTCTCTGCTTTTTGTTGCTTAGTTA	TAACTAAGCAACAAAAAGCAGAGAACTTACCTCGTACCT
16S	197	235	39	2	9	66.5	0	1	TTCGTTTTGCTTGATTATGACTGGCTAGACCATTATGCA	TGCATAATGGTCTAGCCAGTCATAATCAAGCAAAACGAA
16S	245	283	39	9	30	71.1	0	1	AAAGCTGTCTCGGAGTAGATCGCTTAGTTTCGGGTAGTC	GACTACCCGAAACTAAGCGATCTACTCCGAGACAGCTTT
16S	314	353	40	30	5	76.8	0	1	CTCGTTTGGTCTGTACACCCCTACTCGGAGATCTTCCCAC	GTGGGAAGATCTCCGAGTAGGGGTGTACAGACCAAACGAG
16S	359	398	40	5	29	67	0	1	GGGTAGAACTTATATTCATTTCCTGAGCAACCAGCTATCA	TGATAGCTGGTTGCTCAGGAAATGAATATAAGTTCTACCC
16S	428	467	40	29	1	63.3	0	1	TCAGGCTGTACCCTGATTGAATAAATCCTAAGTAGACTTT	AAAGTCTACTTAGGATTTATTCAATCAGGGTACAGCCTGA
16S	469	507	39	1	30	65.4	0	1	ATAATCTTTACCCAGTATTATAGGTTGTATCCTGTTTCA	TGAAACAGGATACAACCTATAATACTGGGTAAAGATTAT
16S	538	577	40	30	19	74.2	0	1	GAGTGAGCTTTGACGCTGTCTTTACAGGTGGCTGCTTTTA	TAAAAGCAGCCACCTGTAAAGACAGCGTCAAAGCTCACTC
16S	597	635	39	19	14	65.1	0	1	AGCTCAGTATTGTTTGGGGGTTTAGAATTAGTTATACTA	TAGTATAACTAATTCTAAACCCCCAAACAATACTGAGCT
16S	650	688	39	14	26	66.7	0	1	ATCGTGTATCACATTACTAGTTCTAGCATAAGTGCTTCT	AGAAGCACTTATGCTAGAACTAGTAATGTGATACACGAT
16S	715	754	40	26	1	64.3	0	1	GGATCTCAGGGAGGACGTTAATTATCAGTGATTTATTCGA	TCGAATAAATCACTGATAATTAACGTCCTCCCTGAGATCC
16S	756	794	39	1	30	64.4	0	1	ACGGTAATAAGTGCATGGTTTTCTTGTTTTGTTATTGCA	TGCAATAACAAAACAAGAAAACCATGCACTTATTACCGT
16S	825	864	40	30	27	73.8	0	1	GGGGTTCATAGTTTGCCGAGTTCCTTCTGCGTCTTTTAAT	ATTAAAAGACGCAGAAGGAACTCGGCAAACTATGAACCCC
16S	892	931	40	27	20	68.5	0	1	CTTGGGCAGGCTGGACCTCTTATACAATGTTTTTTAAGCA	TGCTTAAAAAACATTGTATAAGAGGTCCAGCCTGCCCAAG
16S	952	990	39	20	19	70	0	1	AGACAGTGATTACGCTACCTTTGCACGGTCAGATACCGC	GCGGTATCTGACCGTGCAAAGGTAGCGTAATCACTGTCT
16S	1010	1048	39	19	29	70.1	0	1	ATGGATTGGATGCAGGAGACAGTTGAACCTTCGTGGCCG	CGGCCACGAAGGTTCAACTGTCTCCTGCATCCAATCCAT
16S	1078	1117	40	29	21	70.6	0	1	TTAGTTTAAAGCTCCATAGGGCTTCTCGTTCTATGGTTCT	AGAACCATAGAACGAGAAGCCCTATGGAGCTTTAAACTAA
16S	1139	1178	40	21	26	70.2	0	1	GGTCAGTTTCTGCTTGTTTAATTGTTATTTCCTTATGGGT	ACCCATAAGGAAATAACAATTAAACAAGCAGAAACTGACC
16S	1205	1244	40	26	3	71.8	0	1	GGTGGTAGGCCCTATTCTTCAAGGAGGATTTTTTATTCTC	GAGAATAAAAAATCCTCCTTGAAGAATAGGGCCTACCACC
16S	1248	1287	40	3	25	62.5	0	1	AGTCATAAATTTTGTTACTTAGAATGGTGGTTCTTGGTGA	TCACCAAGAACCACCATTCTAAGTAACAAAATTTATGACT
16S	1313	1351	39	25	30	70.3	0	1	AATGGATTGCGCTGTTATCCCTAGGGTAACTTGGTTCGT	ACGAACCAAGTTACCCTAGGGATAACAGCGCAATCCATT
16S	1382	1421	40	30	30	77	0	1	GGCTGCACCACTGGGATGCCCTGATTCCAACATCGAGGTC	GACCTCGATGTTGGAATCAGGGCATCCCAGTGGTGCAGCC
16S	1452	1491	40	30	23	72.7	0	1	CCTGGATTACTCCGGTCTGAACTCAGATCACGTAGGGCTT	AAGCCCTACGTGATCTGAGTTCAGACCGGAGTAATCCAGG
16S	1515	1553	39	23	28	65.2	0	1	ACATTGGCCTCATTTTTTCGGTCCTTTCGTACTAGAAAA	TTTTCTAGTACGAAAGGACCGAAAAAATGAGGCCAATGT
16S	1582	1621	40	28	10	64.7	0	1	CTTGGGCAGAGTATTAGTTCTATTTTCAATTTAGTTGACT	AGTCAACTAAATTGAAAATAGAACTAATACTCTGCCCAAG
12S	29	67	39	28	27	70.1	0	1	TCGAGCTTTGTGTCGCTCATGTTCAATGTTTATCACTGC	GCAGTGATAAACATTGAACATGAGCGACACAAAGCTCGA
12S	95	133	39	27	30	70.3	0	1	ACTTGAGTTTCTCGTATAACCGCGGCGGCTGCACGAGAT	ATCTCGTGCAGCCGCCGCGGTTATACGAGAAACTCAAGT
12S	164	203	40	30	14	72.5	0	1	TGCGACAGCTTGGTTGGAGTTTGACTCTAGTTTGGGTTAC	GTAACCCAAACTAGAGTCAAACTCCAACCAAGCTGTCGCA
12S	218	256	39	14	29	68	0	1	GTGTAATATGGGTAGAGTTACTTTCGTGAGTGTTCTTCA	TGAAGAACACTCACGAAAGTAACTCTACCCATATTACAC
12S	286	325	40	29	30	70.2	0	1	GTCAAAGTTTATGGCTAGGCATAGTGGGGTATCTAATCCC	GGGATTAGATACCCCACTATGCCTAGCCATAAACTTTGAC
12S	356	395	40	30	30	74	0	1	TTTGGAGCACCGCCAAGTCCTTTGGGTTTTAAGCTTAGGC	GCCTAAGCTTAAAACCCAAAGGACTTGGCGGTGCTCCAAA
12S	426	465	40	30	9	75.2	0	1	GGCGGGTTTGGCAAGAAGTGGTGAGGTTTAGCGAGGGGTA	TACCCCTCGCTAAACCTCACCACTTCTTGCCAAACCCGCC
12S	475	514	40	9	27	70.3	0	1	AAGCCTACTAAGAATCTCTCACGAGGTGGGCTGGCGACGG	CCGTCGCCAGCCCACCTCGTGAGAGATTCTTAGTAGGCTT
12S	542	580	39	27	18	71.1	0	1	AATGTAGCCCATTTCTTCCCACTTCATATGCTACACCTT	AAGGTGTAGCATATGAAGTGGGAAGAAATGGGCTACATT
12S	599	638	40	18	22	71.6	0	1	ATCCGCCTTTTCTCGATCTGGTTTCATAGAGATCTTTCGT	ACGAAAGATCTCTATGAAACCAGATCGAGAAAAGGCGGAT
12S	661	700	40	22	6	73.6	0	1	CGGTGTGTGCGCGCTCCAGGGCCGTTTTAAAGAGGAACTC	GAGTTCCTCTTTAAAACGGCCCTGGAGCGCGCACACACCG
12S	707	746	40	6	30	66.2	0	1	GTGTGTTTATAGACGTTGGTTGATTTTTGTAGAAGAGGGT	ACCCTCTTCTACAAAAATCAACCAACGTCTATAAACACAC
12S	777	816	40	30	3	78.7	0	1	CCAAGCACACCTTCCGGCTGGTGATCCCGATCTCAGTGGT	ACCACTGAGATCGGGATCACCAGCCGGAAGGTGTGCTTGG
12S_alt	40	79	40	40	30	72.6	0	1	GGCATTTTCACGGGAGTGCGGATGCTTGCATGTGTAAGTT	AACTTACACATGCAAGCATCCGCACTCCCGTGAAAATGCC
12S_alt	110	149	40	30	26	72.5	0	1	AGAGCAAGGTGTCATGGGCTATTAGTTGTGCCTGATACCG	CGGTATCAGGCACAACTAATAGCCCATGACACCTTGCTCT

## Sheet: Supp Table S2 - qPCR data 1
qRT-PCR data for Fig 1c
∆Ct 28S - mCherry
	Input	45C_30min	45C_5min	65C_5min
RNA1	2.4094	13.6083	5.80686	12.7443
RNA2	1.25629	16.2199	6.79239	17.9358
RNA3	0.052896	14.7561	NA	16.1436
RNA4	2.19065	NA	7.58413	NA
P value		0.007847	0.02026	0.01927
All Ct values were the average of three technical replicates
Input and depletion samples are paired, e.g. aliquots of RNA1 Input were used for digestion for all three conditions, RNA4 Input was only used for 45C_5min
P value is from a two-tailed paired t-test of Input vs each Depletion sample
∆Ct normalized to average Input
	Input	45C_30min	45C_5min	65C_5min
RNA1	0.93209	12.131	4.32955	11.267
RNA2	-0.221019	14.7426	5.31508	16.4585
RNA3	-1.42441	13.2788	NA	14.6663
RNA4	0.713343	NA	6.10682	NA
Average	0	13.3842	5.25048	14.1306
Std Error	0.536614	0.75573	0.514069	1.52241
Each value x is plotted as log10(2^-x)

## Sheet: Supp Table S3 - qPCR data 2
qRT-PCR data for Fig 1d
∆Ct gene - mCherry
	mCherry		28S		16S		sub1.L		helb.L		nudt15.L
	Input	65C_5min	Input	65C_5min	Input	65C_5min	Input	65C_5min	Input	65C_5min	Input	65C_5min
RNA1	0	0	3.22166	15.882	0.265466	12.0908	11.6012	7.74251	15.6109	14.5508	17.375	14.843
RNA2	0	0	2.46533	13.0629	-1.12824	13.5669	9.91869	8.81531	15.6034	15.2335	15.2826	15.0654
RNA3	0	0	3.4295	15.446	-0.151605	16.448	10.6233	9.80673	17.1044	15.3216	16.1097	15.8435
P value				0.00267467		0.00919137		0.18539		0.11961		0.318658
All Ct values were the average of three technical replicates
Input and depletion samples are paired
P value is from a two-tailed paired t-test of Input vs Depletion sample for each gene
∆∆Ct Depleted - Input
	mCherry	28S	16S	sub1.L	helb.L	nudt15.L
RNA1	0	12.6603	11.8253	-3.85871	-1.06012	-2.53198
RNA2	0	10.5976	14.6952	-1.10338	-0.369852	-0.217203
RNA3	0	12.0165	16.5996	-0.81657	-1.78282	-0.266242
Average	0	11.7581	14.3734	-1.92622	-1.07093	-1.00514
Std Error	0	0.609321	1.38758	0.969785	0.407924	0.76355
Each value x is plotted as log10(2^-x)

## Sheet: Supp Table S4 - Xl RNA-seq
JGI_id	Name	st5_untreat_TPM	st5_polyA_TPM	st5_rrna_TPM	st8_untreat_TPM	st8_polyA_TPM	st8_rrna_TPM	st5_cox_45_TPM	st5_cox_65_TPM
gene35360	COX1	9829.48	20366.1	10778.5	10330.9	24149.3	15781.8	14495	14213.3
gene36609	COX2	6394.83	17273.9	8925.91	7114.33	11059.3	11488.3	134.056	392.62
gene39634	COX3	6923.08	16134.9	8312.21	6177.9	10765	10406.8	788.665	3833.48
gene49174	hist1h2bj.L	4750.97	123.741	6326.64	3808.36	68.1752	11351.7	5936.75	5752.08
gene35176	LOC108705162	3734.28	150.186	5622.27	2145.37	82.5317	6454.11	6309.54	6608.03
gene13554	h2afx.L	3901.46	55.6623	4718.21	3734.01	67.3506	10804.4	4610.13	4341.68
gene29185	Xelaev18003735m	2800.42	28.8196	4054.24	4478.24	217.784	10958.9	4487.61	4594.15
gene47309	ATP8	2336.2	3908.79	3434.23	3320.22	3171.01	3871.83	3564.25	3306.27
gene49471	hist2h3c.L	2576.38	64.5129	3115.6	1460.39	42.8846	6470.98	2683.88	2464.42
gene41609	ND1	2507.44	4891.9	3035.18	3400.15	5193.53	4793.44	4161.3	4033.05
gene36060	ATP6	1999.03	3076.99	2773.35	2191.05	2947.39	3393.89	3528.92	3507.82
gene38840	LOC108705992	1209.39	52.6057	2455.76	541.241	26.703	1632.18	1523.76	1363.4
gene35748	ND2	2181.43	3348.45	2186.21	2633.14	4114.55	4315.78	3680.8	3673.38
gene1949	ccna1.L	742.701	2661.57	1157.21	395.986	1300.34	983.694	1192.48	1165.54
gene6889	ccna1.S,LOC397885	823.243	2733.92	1155.15	542.343	1385.93	1007.35	1261.01	1192.62
gene17675	LOC108703479	762.028	21.4577	1123.2	630.278	29.842	1884.28	1060.08	1065.19
gene12948	ccnb2.S	692.746	2304.86	1121.52	382.576	1189.05	911.586	1178.38	1158.6
gene12101	rrm2.2.S,rrm2b.S	557.529	2412.35	1050.3	319.413	1233.29	806.894	1079.68	1108.47
gene8397	ccnb1	609.039	2754.38	1037.83	371.73	1160.95	1002.26	1160.11	1142.44
gene50752	ccnb1.S	639.567	2665.11	1017.23	419.638	1160.1	895.179	1076.7	1068.51
gene18634	ccnb1.L,LOC108718066	632.432	2482.82	1005.02	436.753	1072.5	930.621	1034.91	1011.64
gene50116	ND3	872.2	1572.17	1001.03	1138.36	1098.86	1434.48	1680.58	1651.94
gene9143	LOC108702943	798.643	2125.62	926.809	314.332	573.663	917.303	955.067	940.657
gene14351	btg4.S	524.971	1510.74	924.114	388.437	738.812	738.669	900.488	875.762
gene45067	rn7sk	382.164	0	906.998	117.679	1.59193	1288.73	664.416	668.194
gene43861	MGC52578	529.943	2530.06	906.339	348.288	1126.06	826.103	812.913	867.179
gene18171	rrm2.2.L	525.101	2029.01	894.351	191.135	620.553	412.911	823.096	823.689
gene8416	LOC108718243,odc1.S	485.372	2040.61	833.82	347.43	1261.8	879.628	916.307	934.899
gene35231	mkrn3.L	394.964	1982.89	815.664	306.583	1106.48	713.782	892.653	870.527
gene19329	ccnb2.L,MGC68601	500.34	2154.21	813.548	302.439	927.739	762.565	890.958	907.164
gene18525	ccnb5.L,LOC398162	493.417	1931.43	794.686	184.334	910.678	680.364	867.824	834.02
gene35795	MGC68655	511.012	2145.87	761.608	293.136	931.323	810.674	918.865	945.397
gene2382	hist1h4d.L	423.359	11.1589	736.221	204.857	3.16716	429.159	666.831	664.396
gene16557	gapdh.L,gapdh.S	523.322	44.6002	730.405	228.231	99.725	519.41	805.833	763.853
gene5938	loc100145274.L,LOC100145274.L	401.876	1705.31	728.086	371.245	862.866	737.288	622.268	598.847
gene12754	nasp.S	362.892	1575.32	710.23	268.443	942.837	524.617	686.879	706.748
gene4129	dctpp1.L	331.604	1078.87	709.616	361.711	1034	693.534	681.575	670.201
gene30527	Xelaev18003734m	756.943	869.205	708.87	867.49	1316.11	1294.51	1190.14	1166.44
gene14836	odc1.L	350.917	1418.28	705.887	220.57	886.693	527.765	653.928	647.3
gene4780	gapdh.L,mg:bb02e05	435.622	206.48	698.501	152.642	163.423	437.681	744.638	725.884
gene41485	MGC53795	425.824	1141.81	697.113	288.47	896.303	628.233	652.211	661.486
gene40157	LOC733268	471.217	345.228	692.793	182.012	210.236	468.608	654.699	659.807
gene9291	rps20.L	493.299	485.463	683.434	213.306	297.935	448.945	852.711	852.629
gene17236	anp32b	354.146	1562.05	679.122	305.549	1014.29	589.351	622.795	611.095
gene37417	gyg1.S	380.476	154.613	674.267	297.403	434.954	573.923	677.988	649.11
gene555	tmsb4x.L,tmsb4x.S	390.849	1506.69	668.453	220.647	500.265	487.804	641.132	636.698
gene45245	LOC108703797	227.299	17.4305	662.857	0	3.90567	331	428.189	560.704
gene7291	gmnn.S	343.803	1315.9	660.762	235.523	897.419	545.408	612.939	634.102
gene39037	LOC108708852	405.564	1492.23	646.175	287.524	875.152	703.549	877.391	842.91
gene46938	LOC108703792	318.623	9.92692	646.152	170.406	2.30522	615.251	410.332	400.107
gene14482	LOC494638,plin2.S	426.256	1464.57	645.451	297.579	741.157	467.048	681.474	680.096
gene5983	ilf2.S,LOC108700429	378.319	1542.19	631.56	221.788	709.321	584.444	574.679	568.367
gene16082	cla,cldn6.2.S	382.398	1852.07	630.11	250.695	708.793	668.662	562.854	546.66
gene41610	eif3a.L	280.064	585.979	622.677	227.672	479.438	446.066	520.106	601.196
gene4096	prdx2.L,prdx2.S	387.018	211.519	620.464	144.32	205.971	371.044	626.039	616.405
gene12344	pgk1.L	297.309	106.354	618.198	174.908	354.702	450.84	604.703	604.241
gene3672	no38	333.135	293.528	616.516	294.729	701.036	500.287	562.381	550.69
gene15927	LOC108704302	398.793	27.7727	612.418	158.916	7.52426	557.451	490.681	487.347
gene5823	hnrnpab.L	367.684	1417.75	601.652	217.005	906.971	614.138	603.95	624.563
gene40820	gyg	344.812	49.2335	599.304	176.072	228.659	511.579	570.369	572.462
gene20026	ccnb1.2.S	381.167	1614.33	599.138	237.73	745.634	579.227	692.979	680.864
gene471	MGC53066,MGC75752.L	385.267	282.721	598.685	145.596	423.683	485.537	588.966	552.439
gene11256	zfp36l2.1.S	392.41	1119.7	597.919	205.072	396.399	564.179	571.685	549.555
gene15072	cldn6.1.L	438.379	1710.35	589.629	209.819	752.829	658.404	668.803	669.369
gene6760	MGC53867,pcna.L	337.455	65.3756	588.45	203.204	230.908	430.726	612.319	584.916
gene10681	h2afz.L	233.324	1739.2	580.498	202.778	602.648	534.885	609.246	628.179
gene4750	idh2.L,LOC108711446	290.56	320.214	579.891	221.788	633.626	524.908	545.959	534.526
gene3254	slc16a3.L,slc16a3.S	328.73	1029.92	566.149	233.299	932.891	508.624	639.681	636.514
gene45720	ilf2.L	301.721	1058.9	564.224	243.883	685.764	555.032	470.085	462.065
gene15781	actb.L	391.391	40.5452	559.867	182.286	125.538	293.202	603.983	582.726
gene2639	btg4.L	271.97	760.335	556.798	195.758	382.584	487.084	522.094	525.152
gene5879	ddx5.L	329.104	543.281	556.345	146.788	613.503	490.119	524.674	522.025
gene5583	eif1.L	328.499	1488.02	554.992	411.211	658.372	590.228	598.109	565.365
gene16552	cldn6.2.L	504.419	1597.08	552.537	150.756	856.138	605.698	664.521	669.574
gene20260	tubb4a.S	310.082	119.103	552.47	163.989	503.103	434.34	527.424	505.54
gene8954	LOC398155,marcksl1.S	335.687	895.189	551.713	265.112	484.162	489.33	478.808	469.154
gene8349	plk1.S	369.128	804.956	550.844	321.026	419.649	607.527	527.118	518.433
gene37737	ND6	385.211	7.77371	550.623	516.478	9.5609	1074.47	427.541	452.304
gene17016	LOC398156	315.079	1514.1	547.161	400.212	566.778	606.064	587.347	549.97
gene9078	ccna2.L	299.658	1129.3	542.864	378.732	771.995	638.47	546.801	552.344
gene13485	ddx39a.L,ddx39a.S	307.245	1380.46	542.51	216.038	706.118	480.571	484.881	498.207
gene49062	LOC108701569	316.048	1169.25	542.197	354.961	776.07	528.716	446.837	488.426
gene38916	zfp36l2.2.L	319.197	955.414	542.159	189.404	464.724	536.38	429.424	412.3
gene8127	nsep1	363.377	406.57	541.525	297.563	703.161	590.407	491.947	499.641
gene42419	eif1b	396.485	496.627	537.968	277.856	679.4	585.397	577.263	574.089
gene48319	stmn1.S	267.703	884.457	537.004	261.038	637.858	440.558	605.737	564.84
gene34548	dnmt1.L	355.836	974.753	535.986	207.967	396.569	514.716	591.679	588.817
gene6090	LOC108701308	353.738	1297.18	535.239	96.2824	271.786	419.569	392.987	594.872
gene38358	LOC108701628	374.631	979.692	535.002	232.125	451.552	578.915	506.622	490.576
gene1991	kpna2,kpna2.L	290.218	599.344	530.549	144.444	334.951	456.635	491.264	482.711
gene18470	ube2c,ube2c.L	366.183	1059.05	530.485	141.753	455.909	451.157	668.14	668.909
gene37595	eif1b.S	384.558	844.146	528.37	252.111	626.682	524.686	538.869	518.532
gene39251	cfl1.L	344.867	202.436	528.335	258.388	349.324	432.19	446.371	459.054
gene15186	glul.L,glul.S	343.514	1274.22	526.961	206.373	532.191	479.25	504.597	502.707
gene5931	cdt1.L	281.434	586.078	526.263	209.895	551.439	430.991	465.432	458.261
gene42815	ddx39	387.927	1360.77	525.762	231.335	606.114	541.201	532.34	523.384
gene8648	epcam.S	265.134	1358.11	521.86	124.731	709.355	532.44	483.825	496.952
gene17632	glul.L,glul.S	409.091	1372.53	519.687	226.746	622.065	540.605	528.394	534.812
gene9115	dnaja1.S,LOC108706814	315.666	179.44	518.726	270.119	460.191	460.766	473.785	482.344
gene1655	h2afx.L,LOC108696446	328.032	17.4909	514.544	198.776	11.9971	525.897	486.687	453.459
gene14867	eef1a1o.S,eef1a-o1	314.928	495.718	513.371	83.7252	406.736	264.881	533.774	535.951
gene12143	snrpa.S	303.159	1197.42	501.135	223.401	530.621	464.758	456.993	450.342
gene6351	hmgn2.L	292.439	896.599	500.82	163.577	431.133	441.312	486.379	497.82
gene1600	kpna2.S	328.872	288.309	497.379	239.582	257.619	420.259	420.918	434.067
gene5449	slc25a5.L	273.23	547.244	495.402	146.129	665.337	473.303	512.499	513.405
gene14337	eno1.L	382.835	56.5763	490.393	149.623	295.11	345.891	596.549	585.276
gene13760	atp5b.S	329.417	154.576	485.725	148.6	294.763	368.831	495.671	494.093
gene7706	pif1.L	294.965	941.511	485.437	241.936	659.481	472.173	487.238	493.888
gene4976	rbpms2,rbpms2.S	295.329	38.0912	485.146	236.493	78.7671	399.368	516.338	485.24
gene13520	ctsv.L,ctsv.S	320.147	1295.04	482.032	219.317	994.151	699.899	621.438	626.495
gene18529	spsb1.S	314.686	688.845	480.233	232.415	508.471	471.61	549.291	545.515
gene4803	loc100495756.S,LOC100495756.S	195.213	105.366	477.053	222.053	189.845	289.278	368.801	357.109
gene10465	LOC108708645	342.103	1171.18	471.461	246.04	530.608	507.654	501.325	487.745
gene19392	LOC108713875	255.93	864.476	470.778	168.146	401.551	434.266	388.558	366.76
gene14175	ftmt.L,ftmt.S	283.1	842.823	469.209	207.223	507.228	464.718	442.432	454.923
gene1961	ldhb.L,ldhb.S	250.423	328.607	465.271	101.788	441.179	275.192	449.289	437.215
gene10152	sox3.L,xsox-11	309.3	356.374	463.31	297.756	467.022	546.581	403.356	383.655
gene12201	plin2.L	326.77	584.097	463.135	179.164	375.995	342.34	468.992	471.699
gene8320	LOC108703086	314.389	52.6859	462.704	145.766	102.21	310.118	470.161	473.209
gene50055	pcna.L	253.839	87.0835	461.661	94.0408	191.552	321.833	433.028	447.075
gene15272	anp32c.S	252	1092.38	460.982	168.011	668.209	405.657	429.204	435.968
gene2320	LOC108708119,tuba3c.L	282.716	1056.3	460.817	80.2969	557.121	380.442	492.758	502.668
gene6306	npm2.L	273.868	246.541	460.448	166.371	186.598	313.669	476.072	454.746
gene8157	mcm7.L	360.145	1147.59	458.306	174.789	614.478	435.173	536.442	547.338
gene41211	nat1	294.226	739.534	456.13	198.571	605.364	404.404	473.46	476.533
gene16369	rpain.S	244.571	596.652	455.186	103.551	371.218	325.439	446.842	449.488
gene19880	cdc20,cdc20.S	281.887	898.015	453.307	267.856	489.69	401.279	456.176	446.308
gene15301	ctsb.S	317.666	1007.92	452.741	164.986	543.613	512.583	469.012	472.479
gene5617	tubb4b.L	273.72	42.5905	452.681	88.0996	38.3077	214.065	407.13	421.915
gene20304	ckb.S,LOC108699769	274.966	135.34	451.371	76.6672	77.4397	208.443	485.427	471.678
gene2223	cldn4L2,cldn6.1.S	323.773	1350.93	447.032	85.0875	293.133	247.514	532.546	506.929
gene45588	LOC108706317	359.783	13.2765	446.754	417.825	8.47838	836.497	448.114	649.031
gene38919	LOC108709680	289.954	1098.46	445.946	221.988	331.97	330.126	428.093	402.223
gene47082	LOC100037226	288.688	1195.56	444.484	276.347	520.496	485.962	452.005	475.367
gene18479	hells.L	243.573	1014.27	441.077	137.505	632.063	396.098	459.838	486.609
gene14664	MGC132155,nasp.L	206.283	1044.72	440.861	102.086	673.189	326.074	420.619	441.458
gene38200	LOC108701385	247.122	587.831	438.379	106.857	398.61	392.208	447.777	428.067
gene43469	eif1ax.L	241.695	881.326	438.377	165.308	620.081	427.125	490.595	511.201
gene9411	prmt1.L,prmt1.S	250.605	833.445	437.474	127.327	610.44	360.452	478.989	455.319
gene36828	LOC495075	280.039	736.569	435.682	214.053	583.732	445.561	467.741	461.223
gene10844	oat.1,oat.1.L	211.892	142.871	432.8	101.325	222.74	307.102	388.137	384.805
gene950	spdyc.L	249.016	47.5381	432.007	166.231	100.194	317.944	359.961	336.988
gene19373	eif4a1.S,LOC444845	207.852	327.9	428.75	91.4693	452.655	375.07	380.034	365.746
gene47439	LOC108704296	208.568	5.85597	427.863	145.899	4.77843	443.069	281.81	290.039
gene19653	gmnn.L,LOC398096	216.136	948.821	426.465	248.21	492.062	386.625	440.365	449.358
gene16715	grhpr.2.L	244.461	251.868	425.916	11.2914	229.428	209.828	445.351	442.981
gene18459	cdc20.L	265.095	997.059	425.007	141.778	495.79	351.773	436.948	421.871
gene12761	hnrnpab.S,LOC100302093	269.383	993.313	419.986	250.273	619.785	457.426	369.112	413.726
gene11149	LOC108708523,tpt1.L	267.846	587.58	419.171	152.097	468.469	368.472	463.835	444.369
gene44691	erh.L	213.92	1068.66	418.442	184.565	342.333	383.19	379.814	386.774
gene49481	hmgb3.S	264.755	1207.91	418.174	197.291	569.935	367.055	416.361	441.189
gene8529	tpi1.S	279.662	131.107	417.966	91.0836	293.994	269.32	428.489	425.778
gene18772	lmnb1.L	246.983	944.038	417.033	254.366	605.159	406.818	417.169	420.218
gene7819	caprin1.L,LOC100653491	283.296	600.483	416.617	213.442	386.32	428.91	365.834	360.643
gene9511	birc7.L,birc7.S	235.948	150.688	415.488	114.591	243.258	361.997	387.748	382.594
gene12224	hist1h2aa.L,hist1h2am.L	224.217	1218.53	415.401	192.154	391.028	385.638	401.167	394.133
gene2902	cg10992	252.699	1041.61	415.06	192.958	584.103	455.39	447.151	451.473
gene823	LOC108701404	249.512	892.838	414.178	119.315	354.287	338.912	370.66	377.242
gene16771	calm2,calm2.L	204.088	257.15	413.824	154.943	273.776	341.405	365.427	357.163
gene17171	gtse1.L	227.109	154.617	413.012	152.215	265.961	315.914	396.785	395.291
gene5453	ctnnb1.L	285.774	460.821	412.967	224.424	677.297	448.373	474.684	471.381
gene8613	srsf5.S	167.727	891.83	412.535	188.146	426.245	340.123	366.552	348.151
gene9727	LOC108719469	288.103	738.228	411.87	103.631	378.69	339.139	403.174	407.691
gene19812	pkm,pkm.L	244.843	117.428	411.835	84.9559	187.002	201.858	431.758	444.504
gene1467	ywhaq.S	262.41	81.0341	409.344	62.0118	262.78	369	402.326	402.446
gene13193	ncapd2.S	246.321	467.589	409.26	194.254	133.89	394.188	447.888	449.676
gene835	atp5g3.L	258.042	364.044	406.656	253.273	276.517	293.172	419.082	396.516
gene477	calr	230.786	198.482	404.251	115.066	333.852	345.97	367.536	360.684
gene4753	dnmt1.S,LOC100036795	235.001	726.393	403.055	129.537	334.851	392.522	420.054	425.847
gene2292	cdca9.S	231.69	736.173	402.652	90.5513	310.79	283.329	360.096	352.31
gene8994	snrpd3.L	233.135	1047.59	402.451	269.207	444.297	458.192	400.072	403.314
gene18037	spdyc.S	193.431	147.701	401.556	79.6852	158.581	295.43	270.925	280.558
gene40812	hmg-17	283.927	1050.93	399.004	75.1342	463.479	426.321	503.143	514.352
gene1654	snu13.L	174.317	762.046	397.673	173.66	366.012	363.124	254.402	241.694
gene46498	ckb.L	255.438	45.964	397.314	121.671	156.365	294.02	482.44	477.621
gene17627	znf217.L	251.369	168.921	395.923	171.617	267.579	338.734	365.089	366.785
gene34843	pou5f3.3.L	223.507	814.201	395.458	208.366	464.81	394.871	335.338	337.948
gene19907	MGC64293,pfn1.S	214.047	619.785	392.818	52.6223	376.813	308.55	391.014	365.927
gene41731	tmem52.L	193.683	74.2316	391.604	80.0052	91.1292	329.928	371.775	369.508
gene36495	hnrnpa1	202.012	970.557	390.57	146.626	479.387	350.199	315.347	311.482
gene3055	depdc7.S	233.172	218.283	390.232	205.677	307.395	451.893	381.888	382.688
gene18405	sart1.S	170.669	473.185	389.475	110.604	549.054	296.605	334.36	334.296
gene12214	h1foo.S	242.683	901.688	388.543	58.7154	414.937	331.551	348.38	344.732
gene184	eef1b2.L	268.962	371.554	386.044	93.1731	297.461	243.399	431.179	419.51
gene10232	LOC108711198	196.128	635.331	384.056	159.202	538.732	323.267	371.492	350.319
gene19522	alyref.L	203.774	872.811	383.156	155.758	700.04	429.572	361.003	399.143
gene4687	bud31.S,LOC108703088	245.163	1041.63	383.047	167.096	479.624	439.802	387.938	404.899
gene7723	aurka-b,aurka.S	163.761	549.911	382.349	139.782	255.187	330.532	322.127	310.953
gene17035	mdh1.S	126.835	37.5965	381.546	73.9502	128.907	198.847	240.396	240.788
gene5140	snrpb.S,snrpn	266.92	1129.3	381.342	103.186	450.672	369.275	395.628	366.514
gene462	ncbp2,ncbp2.L	271.12	1098.46	381.111	226.44	423.747	477.232	449.943	435.004
gene13112	h2afz.S,LOC397949	176.199	1025.15	380.772	183.637	365.488	303.229	382.21	381.371
gene16626	cox4i2.L,cox4i2.S	200.059	197.781	379.918	79.9462	114.639	176.275	296.275	303.735
gene6077	aurka.L	255.285	238.262	379.488	148.419	122.213	394.197	413.588	405.665
gene16932	csde1.L	214.209	273.829	379.207	146.386	518.061	344.039	391.947	388.17
gene5609	LOC108699883,pou5f3.3.S	208.729	738.335	379.076	153.009	442.382	341.448	301.245	286.073
gene16780	kmt5a.S	206.474	444.636	378.588	122.901	560.172	314.4	385.099	404.349
gene9242	LOC108718425	264.711	75.1248	378.437	198.202	297.617	430.236	422.642	429.768
gene18340	hspa1l.S,hspa8.S	241.535	106.32	378.157	110.255	170.422	168.319	376.644	374.26
gene12018	gad1.2.L	193.417	923.199	377.853	122.839	383.79	246.384	324.968	322.337
gene36869	LOC108696067	195.38	516.401	375.147	113.45	178.285	265.309	296.251	287.092
gene15803	eif5a.L	228.18	125.145	375.105	115.111	261.388	269.006	397.248	396.119
gene5229	rpl3.L	239.742	221.884	373.322	52.5034	192.053	183.274	392.777	387.899
gene3690	LOC108708773,zar1l.L	164.267	328.551	372.52	81.1424	292.296	257.46	280.489	279.052
gene3865	mos.L	147.525	171.428	372.17	84.6942	156.85	301.73	254.25	257.613
gene3755	mycl.L	214.253	232.912	371.581	174.808	351.598	308.909	344.078	350.644
gene18962	tuba3d,tuba4.L	189.707	122.754	369.159	69.9577	219.559	243.936	402.506	390.113
gene12836	LOC108696046,tpi1.L	160.225	37.9609	368.647	84.5786	171.338	267.742	321.589	321.999
gene11977	cox6a1.L	272.407	378.379	368.417	156.684	191.47	271.683	405.988	398.459
gene7992	atp6v0c.S,LOC108703175	158.344	239.81	368.095	105.353	272.86	326.131	281.577	271.386
gene49724	eif4g2.L	220.496	505.727	367.759	190.173	543.714	369.787	364.474	362.809
gene44915	ddx19b.S	191.067	522.643	367.03	177.059	440.72	335.985	331.667	327.984
gene10448	slc9a3r1.S	136.776	20.315	366.569	101.923	131.863	238.458	202.532	198.303
gene5530	tpx2.L	202.548	594.05	366.323	135.135	442.114	358.236	331.392	320.551
gene47961	snrpb.L	216.727	905.237	364.467	123.328	406.365	320.768	366.897	362.961
gene11052	ncl.S	169.63	285.932	364.095	149.888	465.491	327.925	370.567	376.104
gene17332	ldlrap1.L	232.939	9.26535	363.743	201.541	37.3575	354.256	406.481	403.947
gene49668	sdc4.S	146.192	389.808	363.652	95.8413	418.777	347.674	289.162	292.477
gene13271	sox3.S	255.546	546.778	362.844	261.362	444.351	444.628	361.603	358.516
gene7570	h3f3b.L,h3f3b.S	208.585	452.362	362.242	141.304	421.014	282.592	396.32	399.403
gene17644	etf1.S	156.931	415.43	362.112	147.027	654.516	288.159	366.368	360.64
gene16299	mthfd2.L	220.609	122.979	361.696	112.087	335.189	268.288	318.483	308.343
gene3485	calm2.L,calm2.S	145.794	359.039	361.446	117.579	434.549	354.504	366.899	374.697
gene4017	marcksl1.L	193.532	667.751	359.631	154.402	425.438	367.38	343.377	341.985
gene12302	ucp2.L	263.623	744.999	358.409	187.768	462.974	456.241	390.738	398.288
gene122	atp6v0c.L	209.296	252.14	358.189	128.896	273.103	303.543	285.089	283.969
gene14443	melk.L	188.778	138.332	357.715	103.381	106.132	284.61	314.254	319.737
gene17352	ctnnb1.S	260.151	613.376	357.685	161.192	598.64	395.957	426.733	436.856
gene15250	eef1a1o.L	215.87	222.104	356.783	26.1141	160.147	137.629	358.158	357.96
gene49536	sall4b	213.859	27.8979	356.569	180.577	186.412	353.103	355.867	357.117
gene46477	eno1.S	256.223	47.4418	355.853	58.8393	148.249	222.255	438.322	418.431
gene4331	nono.L	280.507	668.426	355.33	185.391	636.389	384.244	394.8	408.434
gene15104	wee1-a,wee2.L	223.4	622.965	355.292	140.039	413.182	360.699	373.707	372.856
gene17910	hspa8.L	211.125	173.714	355.256	91.1161	162.591	175.755	314.387	311.126
gene18003	pnrc2.L	202.991	110.356	353.769	153.504	201.428	359.361	371.003	376.293
gene8191	prmt1.L,prmt1.S	201.915	765.857	349.518	113.325	515.422	311.283	395.386	392.976
gene18433	oat,oat.1.S	206.895	423.018	347.981	126.409	382.508	236.339	351.287	356.004
gene682	ybx1.S	187.689	260.257	347.832	91.442	378.702	273.151	280.071	285.13
gene8633	eef1g.L	223.907	210.801	346.245	77.8376	277.499	227.039	336.909	331.172
gene8902	cdk1.S	229.193	43.7291	346.149	86.6143	78.3738	297.076	338.243	359.937
gene7569	tbp.S	175.728	359.194	346.085	158.895	401.444	313.839	334.285	315.391
gene45616	LOC108706618	105.686	255.934	345.068	48.8153	184.021	255.601	224.427	220.278
gene662	h3f3b,h3f3b.L	160.841	642.497	344.035	142.448	444.632	296.089	303.716	296.305
gene40656	LOC108703785	312.679	4.67407	343.401	0	0	216.466	384.412	359.706
gene4638	mgc69520.S,MGC69520.S	135.001	109.159	343.394	133.694	213.414	270.544	321.687	304.293
gene12790	fam46c.L,LOC108707803	233.869	261.993	343.021	115.926	356.77	334.74	365.586	352.754
gene11031	dnaja4.1.L	135.967	219.254	340.934	72.295	315.783	208.377	305.973	311.603
gene3867	pnrc2.S	200.384	117.574	336.313	143.171	318.754	372.487	359.972	357.394
gene48962	gdf1.L	76.7729	543.806	335.977	0	211.07	101.787	157.309	161.967
gene6668	slbp.L	137.51	556.259	334.535	152.743	472.26	309.281	264.935	261.194
gene38798	lbh.L	151.144	271.37	333.485	104.718	391.139	258.227	268.756	265.897
gene7789	depdc7.L	209.514	220.64	332.705	122.827	231.734	364.58	343.356	332.388
gene48686	mycl.S	132.271	145.81	329.763	73.5048	199.061	216.695	250.664	248.688
gene6957	cdo1.L	165.884	457.168	329.472	136.214	453.298	290.768	346.166	353.415
gene7713	rbpms2.L	163.464	93.4962	326.315	158.195	32.1005	248.767	328.959	310.708
gene2904	LOC108717918	166.172	343.354	325.149	90.6617	439.837	234.641	349.917	355.76
gene16398	LOC108709286	163.433	373.788	324.335	105.444	232.506	284.851	282.785	282.085
gene19969	atp5b.L,LOC108708577	159.747	176.231	323.866	141.155	314.751	242.34	279.649	275.58
gene35573	hnrnpdl.S	211.788	791.412	323.236	148.722	512.203	357.176	361.543	350.828
gene892	stmn1.L	157.93	372.793	323.182	60.7886	333.869	270.029	325.931	319.073
gene1878	birc5.1.L,birc5.1.S	222.228	875.847	322.907	151.322	348.314	314.702	380.827	359.18
gene50	LOC495828,slc9a3r1.L	117.7	11.0156	322.539	112.669	110.677	245.883	205.169	203.609
gene17810	krt8.L,LOC108708656	238.869	571.393	322.456	150.204	504.08	387.79	348.368	350.709
gene5230	rgcc.S	158.034	464.45	322.193	81.9325	274.431	286.003	231.792	251.344
gene3398	nap1l1.L,nap1l1.S	162.62	139.842	321.193	118.034	388.845	242.559	338.369	342.151
gene10398	LOC100049128,siva1.S	156.587	476.808	320.316	176.798	298.362	328.995	450.306	434.277
gene11160	rcc1.L	192.529	557.188	318.929	138.949	468.565	285.693	315.428	302.353
gene20165	rps18.L	187.583	644.729	318.828	75.2423	268.037	206.858	365.901	352.579
gene17897	rrm1.L,rrm1.S	171.094	57.6895	318.702	72.4411	129.601	228.855	257.545	249.516
gene17828	eif4a1.L	198.316	261.755	318.458	92.2994	340.87	274.284	330.278	338.772
gene50518	LOC108708357	165.435	385.823	316.424	111.397	446.334	302.559	289.461	302.864
gene17136	LOC108711757	185.278	141.955	315.136	63.8211	184.759	257.181	329.289	317.046
gene45261	LOC108698272	104.226	57.2106	314.566	35.3036	26.7445	157.064	275.851	276.226
gene5019	h1foo.L,LOC108714645	171.991	936.837	314.505	124.836	372.718	310.364	257.351	247.973
gene19517	pim3.L	197.108	282.492	314.282	151.164	240.534	343.213	293.002	302.921
gene47108	incenp.L	176.16	385.927	314.181	83.4746	372.896	347.727	275.112	299.19
gene47916	LOC108698365	122.192	0	313.471	47.7565	0	232.079	181.04	233.658
gene4463	snrpc.S	190.914	702.493	312.916	124.851	285.304	328.672	291.357	290.967
gene42816	mcl1.L	220.492	234.302	312.869	83.6025	222.573	206	337.664	320.207
gene19044	tktl2.L	215.896	17.6128	312.453	140.033	85.7185	224.838	342.017	340.116
gene13296	ndufa4.S	100.169	130.02	311.994	40.715	105.751	131.674	147.574	142.581
gene1546	ccna2.S,LOC397933	183.554	553.627	311.991	151.233	522.543	335.335	358.254	343.109
gene8065	cdc45.L	186.773	410.81	311.833	87.4922	284.605	276.389	340.224	340.734
gene16443	ppdpf.S	206.731	756.215	311.147	96.7436	260.624	312.637	293.452	280.711
gene9443	bub3.L	166.142	183.666	310.917	152.612	140.128	275.502	277.921	276.952
gene6462	rnf138.S	104.347	513.038	310.634	192.787	275.577	257.859	160.356	154.636
gene9532	cdc6.L	252.943	684	310.595	160.644	399.44	317.8	375.913	376.114
gene10886	rplp1.L	289.185	130.723	310.237	160.286	168.406	296.213	285.769	267.826
gene44274	LOC108699466	117.149	253.973	310.003	63.7724	176.566	208.062	294.478	292.877
gene529	ddx3x.L	155.761	578.743	309.935	147.098	438.657	276.271	323.962	321.734
gene16362	fam46b.L,MGC130623	170.696	165.43	309.577	139.713	227.086	281.468	311.063	305.559
gene18237	cldn7.L	194.515	662.924	309.422	208.539	564.705	429.137	367.211	365.961
gene10620	znf326.S	179.52	658.223	309.251	122.042	559.589	335.667	309.814	327.446
gene1225	atp5a1.L	217.791	29.3007	309.22	77.3395	90.137	225.382	328.035	320.541
gene35771	LOC108698132	182.183	362.538	308.393	40.245	190.549	170.096	305.536	305.226
gene5277	actg1.S	171.429	197.584	308.3	76.3243	213.545	161.946	316.09	309.464
gene13442	pfn1.L	170.382	649.404	307.979	169.371	266.291	249.887	258.422	254.95
gene36280	rpl5.S	141.448	196.739	307.863	13.8205	148.073	154.19	288.575	296.752
gene17428	LOC108710086,zar1l.S	138.799	204.564	307.762	90.9945	255.731	273.26	318.461	319.908
gene2982	tuba1a.L,tuba4.S	150.221	124.907	307.651	63.1251	166.286	141.795	274.594	277.042
gene18166	cdt1.S,LOC108715404	167.671	48.6994	307.057	147.291	202.484	282.416	274.207	266.346
gene2554	paip2,paip2b.L	178.699	493.157	306.773	170.722	456.651	310.984	288.779	289.456
gene14656	vldlr.S	182.775	88.1589	306.69	45.8588	141.134	205.724	349.773	355.296
gene12528	cycs.S	183.901	659.331	305.267	176.295	413.538	308.904	306.074	310.803
gene6790	kif22-a,kif22.L	216.483	651.28	305.094	167.377	389.968	319.628	301.489	298.909
gene41557	top1.1.L	188.99	183.173	304.771	157.248	439.113	348.535	334.858	334.32
gene12924	hist2h3d.L	219.624	497.918	304.382	150.608	395.439	300.349	329.298	319.122
gene2959	LOC108716425	216.748	412.585	304.263	89.6367	342.989	224.374	370.531	369.507
gene43620	rps27.L	164.153	253.352	304.193	100.083	126.364	197.515	275.809	268.371
gene17143	fabp4.S,MGC82636	214.424	40.9114	304.162	39.6162	60.0231	216.246	382.642	382.111
gene50982	actg1.L	249.648	133.703	303.415	45.5716	252.964	223.28	350.569	346.915
gene33542	Xelaev18001466m	223.316	5.81498	303.296	183.004	3.96103	440.908	113.288	189.331
gene17147	rpl30.S	255.441	170.221	301.817	138.068	86.6641	163.488	302.071	272.145
gene14932	slc6a14.2.L,slc6a14.2.S	134.969	458.367	301.121	143.72	397.952	249.999	251.796	263.563
gene1555	LOC108716551	77.1583	1.77952	301.07	0	1.51521	78.5804	269.333	249.914
gene15155	nup35.L	183.805	546.18	300.311	126.389	296.549	235.252	268.518	268.303
gene40507	LOC100158305.L	119.332	325.332	300.182	68.5383	147.634	208.034	213.843	209.474
gene47619	cdh3.S	164.209	158.568	300.129	129.551	288.679	309.642	293.886	300.362
gene7800	LOC108711716	186.925	304.472	300.087	72.0776	237.798	250.297	302.222	291.397
gene7576	ssx2ip-b,ssx2ip.L	153.671	606.091	299.578	195.192	536.579	324.058	301.282	300.807
gene44576	LOC108698757	190.071	263.897	299.448	38.6285	71.0681	142.773	290.148	288.328
gene2090	LOC398141	151.813	404.913	299.419	136.328	429.12	325.112	261.333	260.314
gene45755	parpbp.S	198.919	694.241	299.166	147.625	478.523	309.346	324.182	317.285
gene3904	hsp90ab1.S	209.744	642.715	298.78	111.957	243.56	184.621	349.544	362.154
gene16849	gemin2.S	143.306	281.151	298.763	126.628	366.368	278.972	212.01	214.753
gene36153	tpx2.S	204.345	427.092	298.692	117.056	370.265	276.586	271.03	265.812
gene13023	rpl5.L	218.293	290.1	297.678	81.1537	207.856	175.896	311.328	316.403
gene2969	LOC108717177,ywhaq.L	194.245	212.574	297.6	113.006	351.198	266.59	293.191	291.866
gene20356	ctcf.L	152.949	240.212	297.073	114.596	428.252	287.639	307.222	305.854
gene11650	top1.2.S	152.364	795.341	296.557	126.389	673.789	293.765	316.074	322.575
gene17623	cycs.L,LOC108718882	178.341	472.869	296.493	122.863	306.65	280.137	285.061	299.95
gene2015	dkc1.L	166.115	630.075	296.445	94.831	678.887	280.563	419.3	428.209
gene1532	hmmr.L	122.377	618.858	296.116	122.198	446.133	324.346	297.098	287.862
gene13019	MGC53997,tubb4b.S	174.12	111.283	295.261	36.4811	57.9873	151.691	275.765	272.756
gene47799	u2af2.S	185.448	608.329	294.018	188.445	470.495	313.788	341.394	333.201
gene3368	aldoc.L	154.568	15.9615	293.56	134.426	49.9605	170.942	274.842	268.292
gene2661	LOC108708609,smagp.L	145.623	718.845	292.756	163.025	314.859	270.804	305.213	276.919
gene14741	impa2.L	114.909	702.211	292.512	162.706	430.631	251.227	219.047	237.204
gene42992	xrn2.L	171.649	215.724	291.572	84.9754	302.508	241.065	277.267	281.826
gene14148	snu13.S	181.63	452.333	290.331	85.4467	303.31	294.176	240.873	242.461
gene2750	pabpc1.L,pabpc1.S	197.706	535.258	289.428	201.886	484.399	339.893	316.538	318.909
gene3507	rps12.S	176.331	220.313	289.231	90.8886	178.456	244.837	286.427	260.085
gene11397	hdac1.L	146.235	475.167	288.69	110.894	484.249	251.045	296.899	292.034
gene5064	socs1.S	161.993	99.3803	288.458	141.095	180.055	319.496	319.955	299.404
gene18733	fbxo43.L	155.656	586.528	287.944	139.879	346.284	263.656	289.923	286.696
gene18586	tmem171.L	150.753	191.442	287.767	118.445	221.544	242.67	275.777	275.339
gene34841	taldo1.L	172.938	134.671	286.149	103.372	272.967	261.08	325.068	305.53
gene47866	nifk.L	160.899	166.125	286.001	47.5286	235.837	201.368	251.001	245.193
gene15554	cfl1.S	174.217	322.298	285.96	137.853	255.582	214.034	263.707	260.032
gene7320	MGC78829,ucp2.S	155.616	543.594	285.124	167.927	409.659	332.602	221.086	221.225
gene9125	lmnb1.S,LOC397911	165.855	512.029	284.839	179.408	542.765	334.714	283.438	295.044
gene19219	fam46b.S	149.238	206.753	284.587	136.432	291.537	271.075	274.154	275.009
gene1566	hmgn1.L	171.539	410.241	284.168	136.587	389.782	250.413	287.879	285.625
gene198	dnaja1.L	156.8	334.554	284.133	121.094	394.187	247.559	279.969	272.866
gene43139	LOC108698339	190.428	65.0233	284.059	125.578	97.9126	262.644	286.427	283.535
gene4274	LOC108696535,spsb1.L	165.339	133.464	284.011	125.114	192.174	293.851	286.452	291.213
gene40435	LOC108716542	102.924	2.76938	283.022	29.0519	0.786016	229.668	284.705	283.994
gene8757	cdc6.S,xcdc6	169.783	680.899	283.019	205.66	378.37	311.443	283.091	281.91
gene19492	ddx19b.L,LOC108696859	153.388	404.305	282.549	62.3468	415.944	321.296	281.557	279.468
gene10633	hspa5.L,hspa5.S	137.4	155.276	282.464	74.3881	253.435	214.04	268.613	268.861
gene1639	LOC108702828,srsf2.S	183.386	561.279	282.32	140.937	414.36	305.204	300.689	315.794
gene15888	uap1,uap1.S	156.324	577.563	281.92	123.694	554.483	311.248	306.264	318.526
gene10324	LOC446289	178.223	173.021	281.857	60.3675	146.342	188.414	320.143	330.876
gene42159	MGC114621	172.583	84.4859	281.44	28.2858	117.089	199.411	272.064	263.203
gene40360	MGC81333	228.521	663.307	279.472	193.511	424.408	298.839	316.796	314.629
gene15855	dapl1.L	164.323	391.478	278.8	67.6937	170.939	243.25	232.505	272.73
gene40286	gdf1.L	65.0667	484.165	278.499	120.215	209.785	98.7377	168.169	148.547
gene12194	LOC108716589,mdh1.L	126.018	102.413	278.16	54.2603	161.779	189.036	275.501	271.777
gene18912	ppp1cc.L	125.801	730.058	277.616	178.693	442.184	278.719	269.064	277.677
gene15508	cks2,cks2.S	144.302	676.534	276.99	263.941	226.135	245.893	251.031	244.574
gene46247	sri	123.2	602.773	276.808	104.326	299.196	243.377	207.913	223.555
gene36719	LOC108708239	136.222	239.063	276.373	102.536	288.167	221.071	262.97	267.382
gene44300	nusap1.S	73.7804	182.839	275.841	93.7157	245.44	272.613	127.934	126.867
gene9547	caprin1.L,caprin1.S	170.009	343.433	274.814	179.344	283.61	283.083	249.935	250.378
gene6121	chp1.L	145.518	216.33	274.797	92.4184	325.612	223.154	246.3	255.832
gene36858	CYTB	158.9	473.03	274.666	134.556	355.445	315.643	300.553	300.47
gene1929	hist1h2ad.1,LOC108705670	175.938	3.78719	274.349	29.7968	0.403085	197.827	231.321	237.015
gene13425	habp4.S	138.969	280.668	274.092	98.8499	300.493	153.439	261.115	265.7
gene20406	dand5.S	109.171	491.295	273.888	86.6681	327.577	238.468	242.568	235.954
gene12998	stil.L	170.666	469.902	272.31	162.769	258.865	260.493	275.969	270.494
gene3259	kif2c.L,LOC108714276	150.114	559.119	271.835	102.775	409.046	247.502	265.32	261.192
gene10103	hmgb3,hmgb3.L	146.66	676.742	271.552	102.507	360.221	239.898	296.255	290.255
gene18928	epcam.L	131.781	691.049	271.045	140.524	443.263	317.966	252.688	247.541
gene36483	LOC108711518	179.058	457.781	270.63	113.72	392.479	245.184	256.54	266.607
gene4142	cirbp.L	140.771	749.711	270.197	87.8353	361.784	262.091	298.775	303.408
gene2075	cetn3.S,MGC82201	163.725	762.692	269.98	136.122	418.208	259.32	212.265	245.911
gene45722	akirin2.S	137.422	525.066	269.59	135.764	355.774	259.192	232.402	220.35
gene18158	LOC108716823,marcks.L	159.088	528.945	268.621	138.357	391.67	229.271	236.332	233.442
gene15758	smarca5.S	135.777	446.715	268.614	75.8081	391.85	242.054	266.477	267.409
gene5806	racgap1.L	145.872	335.401	268.501	108.576	394.147	281.267	267.388	269.369
gene48786	LOC108702499	192.731	135.984	267.681	72.5353	112.843	149.562	278.448	256.009
gene6537	foxi2.S	140.613	366.378	266.987	72.3471	309.513	252.853	196.943	187.301
gene11892	cyp-7,ppia.S	162.212	133.035	266.98	219.778	206.334	228.274	311.326	290.597
gene8365	LOC108700136,slc25a5.S	159.259	194.504	266.86	84.0687	281.189	245.809	229.54	219.909
gene10796	cbx3.S	156.34	583.604	266.857	97.0848	445.104	243.147	248.266	262.715
gene41227	march7.S	198.174	19.6385	266.839	106.418	21.8156	269.362	287.422	282.328
gene35147	LOC108704300	46.2838	3.7361	266.108	94.0634	3.18118	362.954	171.654	178.113
gene42188	tra2b.L	176.208	477.115	265.907	145.969	294.09	256.1	266.866	260.066
gene11114	sall4.L	182.432	27.2311	265.225	132.044	175.194	271.135	289.57	278.845
gene6175	velo1.L	167.957	154.087	265.141	97.088	213.184	192.537	296.285	288.101
gene2845	MGC80972,slbp.S	156.865	70.7459	265.123	169.684	186.557	290.352	267.245	264.595
gene20163	cox5b.2.L	107.554	396.155	265.098	101.197	101.851	160.001	243.032	228.426
gene17455	LOC108704306	98.1574	1.82848	264.915	115.089	4.15172	265.202	152.005	159.87
gene19214	clspn.S	108.949	416.096	263.47	109.032	251.424	226.274	224.62	224.366
gene40037	MGC80893	151.9	638.086	262.935	90.797	366.438	258.425	281.877	279.733
gene14635	cndp2a,cndp2.L	137.232	41.4089	262.56	66.4043	79.0508	180.951	246.627	245.665
gene13376	cst3.S,LOC108717964	153.729	594.434	261.974	19.0504	181.943	174.072	217.039	208.145
gene8572	srsf2.L	179.903	514.151	261.61	113.312	347.039	259.298	297.794	299.157
gene8442	MGC81444,ppp1r3c.2.L	100.203	463.323	261.077	182.962	420.763	327.502	241.249	243.394
gene19163	slc25a3.L	132.247	147.153	260.972	93.0349	276.324	222.52	247.214	249.678
gene19709	kif11.S	157.331	144.014	260.821	72.6695	92.3041	237.831	269.043	271.934
gene35066	LOC108708564	122.255	247.703	260.13	0	147.05	153.054	207.605	230.264
gene43891	bsg.S	132.271	489.292	259.919	65.7434	380.45	220.242	264.84	271.158
gene45154	LOC108717780	170.977	259.081	258.465	167.644	224.311	211.756	272.432	278.442
gene39609	LOC108714569	127.98	379.872	258.28	86.1764	239.514	241.029	275.503	267.764
gene14051	hnrnpa0.L	181.7	550.918	258.08	113.373	385.833	338.663	264.208	260.011
gene49680	fbl.S	145.027	400.665	257.972	138.16	448.31	299.767	196.127	223.205
gene36041	nme2.L	158.922	83.905	257.322	65.469	87.9748	162.065	274.81	264.095
gene14940	ddit4.L,LOC108696230	211.896	272.864	257.068	67.8172	288.298	238.471	302.301	280.833
gene6271	hs3st1.L	206.83	56.7651	256.872	126.103	112.305	227.288	288.183	280.419
gene9209	aurkb.L	151.807	280.54	256.623	143.593	89.7987	263.819	270.022	257.46
gene11398	rpl4.S	193.717	59.0412	256.539	137.977	119.458	207.136	256.614	237.636
gene39457	atpif1.L	168.664	163.378	256.066	129.841	153.866	168.853	208.667	206.821
gene34742	papolg.L	151.917	8.6784	255.937	114.789	27.8441	238.548	269.457	262.418
gene13919	hebp2.S	106.157	419.108	255.148	107.872	187.583	144.311	181.429	188.782
gene42180	LOC108716605	148.035	123.842	255.096	110.161	219.631	229.581	247.909	245.871
gene50396	patl2.L	152.753	47.4127	254.456	110.157	106.616	221.395	227.325	217.981
gene15195	fam46c.S,LOC108705578	149.175	104.833	254.098	89.1681	156.946	210.898	223.154	214.716
gene1150	an3,ddx3x.S	155.856	372.9	254.011	79.1874	296.017	201.625	283.532	284.07
gene13374	rhoc.L	148.426	363.718	252.511	164.306	284.163	232.128	265.262	253.339
gene50498	LOC108703796	74.3337	6.4619	251.096	58.1038	5.50211	264.466	141.767	197.952
gene5896	MGC52856,snrpd3.S	144.87	645.517	250.415	93.6798	249.111	249.15	235.585	248.254
gene39792	LOC108700915	118.282	26.5004	250.134	77.6761	23.781	130.816	175.136	167.218
gene45268	nolc1.L	135.287	240.384	249.754	86.4354	308.467	242.279	215.748	213.531
gene1798	LOC108716335,ran.L	138.163	496.484	249.725	94.6487	304.946	205.955	269.023	266.978
gene17190	mdh2.L	136.889	109.118	249.695	43.4692	139.013	141.028	228.949	239.908
gene9090	MGC53348,tcp1.L	117.565	336.954	249.69	103.241	333.793	215.272	243.867	248.727
gene47914	exosc10.L	132.446	221.473	249.47	83.5024	324.927	237.86	238.502	231.577
gene7326	ppp1r3c.2.S	39.6405	355.03	248.963	57.5443	209.403	187.414	76.5828	78.8792
gene19123	rraga.L	108.682	149.272	248.458	82.4167	101.68	182.206	175.245	180.18
gene9060	ddit4.S	171.45	164.001	248.378	130.665	277.909	256.876	274.311	271.789
gene9610	LOC108699194,srsf5.L	127.657	383.85	247.724	172.284	297.772	276.073	233.474	235.856
gene10899	incenp.S	121.803	491.461	247.118	100.851	346.777	262.462	164.028	168.468
gene1127	klf2.L,LOC108695333	128.6	215.009	246.832	120.832	201.721	210.742	201.056	202.572
gene37992	LOC108701478	145.065	612.661	246.055	206.373	177.078	228.022	286.541	269.613
gene2189	hnrnpa2b1.S	89.8746	684.631	246.003	91.3268	351.819	191.133	201.862	213.963
gene7213	LOC108708693	180.981	346.271	245.573	106.392	228.634	248.109	222.654	214.193
gene1417	LOC108715318,rps13.S	212.547	273.768	245.439	93.9051	148.629	183.984	272.669	271.066
gene42549	btf3.L	126.332	207.554	245.218	50.3426	185.92	180.039	202.518	196.067
gene11382	snrnp70.L	137.162	706.368	244.827	49.2753	545.268	256.804	210.928	228.27
gene45382	MGC68448	116.627	55.2308	244.635	108.636	105.678	159.697	235.636	228.953
gene18345	alyref-b,alyref.S	105.717	687.013	244.347	149.58	314.376	254.555	161.023	168.982
gene41558	rps19.S	202.473	233.052	243.302	38.1008	108.754	174.724	272.163	274.668
gene6795	ube2s.2,ube2s.L	124.075	534.968	243.084	97.8208	308.77	223.924	198.345	190.747
gene3081	hmgb2.S	146.667	488.722	243.018	69.5506	336.024	224.93	226.795	236.652
gene17551	ube2s.S	112.591	255.968	242.324	28.1336	163.906	184.859	205.456	202.111
gene32822	ctsv.S	123.833	539.457	242.013	72.1999	254.502	210.378	198.622	196.595
gene3387	sirt3.2.L,sirt3.2.S	102.245	426.595	241.805	73.0525	230.15	197.226	188.388	189.31
gene19865	ppp4r2.S	152.271	96.9664	241.273	167.148	216.941	275.88	244.404	245.222
gene19949	LOC446970,march7.L	165.705	172.568	240.988	130.437	160.973	214.775	249.748	254.937
gene2527	rbm7.L	105.977	214.156	240.972	114.078	384.078	205.666	237.07	229.423
gene40611	cdh3.L	148.107	192.904	240.884	69.0702	213.823	232.271	254.178	250.863
gene14096	MGC68606,MGC75752.S	223.086	20.7363	240.754	154.562	272.279	449.609	401.7	373.902
gene2512	LOC397921,npm2.S	151.279	75.7609	240.401	47.0582	106.523	113.806	235.959	224.12
gene323	ccne1.S	132.94	557.341	239.946	95.7316	352.25	276.474	271.538	268.622
gene853	LOC108710085,rrm1.S	188.61	9.60243	239.744	55.6683	50.9936	141.931	262.629	269.504
gene50666	gdf1.L	95.2997	378.483	239.687	64.5597	185.151	143.612	152.962	152.122
gene2961	fcf1.L	162.601	78.12	239.461	109.489	178.007	172.362	246.368	244.195
gene48800	plk3.S	117.236	132.777	239.06	126.992	71.4982	261.484	200.589	200.425
gene47490	gdf1.L	88.6954	372.301	237.948	75.1072	182.209	113.096	173.157	157.562
gene36329	LOC108716102	172.914	510.228	237.859	50.7826	225.191	173.097	252.313	266.451
gene42275	LOC108716553	159.709	1.90992	237.736	170.304	2.98144	315.755	278.16	275.243
gene36550	dnd1.L	167.881	297.639	237.537	78.2542	497.122	312.263	316.852	313.973
gene11970	ddx21.L	138.927	146.052	237.216	122.275	342.852	233.385	220.055	236.455
gene6656	rcl1.L	141.257	399.772	236.826	86.124	353.016	242.914	246.964	240.275
gene34726	LOC108699702	115.494	47.9029	236.775	57.249	84.4154	133.88	133.188	130.838
gene17643	cep85.S	138.653	267.223	236.655	91.8867	284.83	210.39	211.709	215.177
gene21574	Xetrov90004873m.L	264.833	42.7554	236.154	244.647	127.417	326.527	386.637	398.383
gene9917	cpeb1.S	125.429	206.434	235.81	159.32	356.214	290.338	241.658	233.488
gene5684	cdk9.L	137.386	20.9339	235.742	78.4303	73.8449	198.086	211.921	199.637
gene9079	ppm1g.S	153.905	248.008	235.69	62.7497	328.837	251.418	226.782	226.941
gene14831	ewsr1.L,LOC398367	134.638	450.508	235.383	76.0078	236.627	202.199	172.832	173.191
gene40330	ccnl2.L	118.931	62.4017	235.17	41.6732	81.0387	113.915	196.896	192.272
gene2783	eef2.1.L	160.049	86.1292	235.081	62.5519	98.158	114.741	272.613	269.33
gene39138	pcbp2.L	163.293	222.922	234.787	112.834	338.859	288.475	219.759	220.213
gene3021	mcm4.L,mcm4.S	119.332	116.613	234.237	45.9318	144.528	123.552	198.436	199.27
gene14528	LOC108712748,mat2a.S	114.272	334.273	234.142	42.6124	273.527	205.986	217.606	209.182
gene1935	rps28p9.S	149.707	279.044	233.446	69.1483	125.97	161.707	237.036	242.614
gene3934	cks2.L	168.777	572.204	232.862	102.086	213.778	215.209	237.756	237.991
gene11316	LOC443644,nucks1.S	119.532	333.551	232.55	112.12	337.853	232.461	219.771	221.185
gene46282	gtf2a1.S	175.731	415.597	232.191	197.655	561.691	372.619	275.693	271.005
gene2968	nap1l1.L,nap1l1.S	143.604	179.675	232.146	91.2028	357.054	191.33	249.467	241.638
gene37025	gramd3.L	141.012	170.741	230.99	119.409	202.971	221.559	262.347	262.585
gene3665	snrpg.S	72.2271	613.77	230.87	66.722	205.793	279.718	285.899	287.731
gene13901	cpeb1.L	159.287	313.675	230.598	93.3811	335.541	264.334	268.323	259.698
gene20086	xzar2	144.518	228.805	230.181	86.3844	184.137	233.126	216.243	208.857
gene2229	fbxo43.S,LOC733440	125.526	551.505	230.166	86.0484	289.094	196.436	231.28	227.141
gene16880	LOC108706653,plrg1.S	105.986	96.4424	229.938	146.862	220.431	187.399	206.169	195.644
gene7867	cox7c.S	89.337	76.1205	229.933	75.6505	53.8983	158.79	160.426	171.821
gene39889	erh.S	145.344	434.916	229.022	240.429	217.916	204.528	206.045	189.013
gene9972	ranbp1.S	130.477	204.947	228.632	62.3933	274.947	189.238	238.729	234.182
gene14362	eif3f.S,LOC108700386	167.141	77.4008	227.997	178.781	275.106	245.882	221.257	209.736
gene48443	tmem251.L	135.789	277.589	227.709	94.8633	319.89	223.122	206.502	213.992
gene20383	caprin2.L	172.022	62.0193	226.995	97.9827	111.341	152.103	258.074	251.249
gene5145	ldlrap1.S	124.412	77.7897	226.953	132.709	177.542	198.518	215.664	223.808
gene13518	ilf3.S	167.883	456.982	226.167	105.976	261.129	232.557	238.295	234.259
gene2607	birc5.1.L,birc5.1.S	143.787	511.376	225.277	96.6904	230.5	240.087	213.059	209.504
gene65	LOC108697130,smox.L	150.268	47.6899	225.211	104.407	65.5001	255.923	242.703	248.822
gene50541	LOC108703951	93.346	371.1	225.186	46.1097	201.387	148.107	170.746	172.348
gene15542	dnaja2,dnaja2.S	113.473	404.402	225.176	64.86	365.199	198.785	197.632	205.503
gene41836	LOC108711526	101.729	20.8623	225.086	129.216	60.5664	227.919	176.298	171.673
gene15593	gpnmb.L	174.598	163.739	225.046	62.1531	210.046	141.159	256.296	248.976
gene780	cirbp.S	112.686	639.737	224.907	54.764	307.38	185.032	249.869	254.644
gene11773	LOC108709556,sfpq.S	112.591	321.822	223.94	126.601	315.252	268.463	188.863	195.308
gene8876	LOC100037021	69.9463	504.964	223.266	69.5314	284.272	158.108	239.206	237.619
gene16907	snx10.L	121.087	295.485	223.253	228.734	381.983	362.243	244.61	235.726
gene16302	sod1,sod1.S	111.757	105.071	223.21	83.5024	157.693	232.044	246.841	225.748
gene44448	LOC108698338	114.332	186.797	223.209	99.5827	97.1734	175.284	190.193	182.769
gene36395	LOC108715766	228.884	273.952	223.019	100.251	283.712	195.216	380.244	383.471
gene44464	LOC108705669	23.4584	0	223.019	0	0	44.868	78.7092	58.434
gene4265	spire1.L,spire1.S	159.038	71.1987	222.917	123.933	67.3297	220.209	254.801	254.599
gene48387	foxh1.L	144.907	222.014	222.786	145.791	303.428	283.895	250.58	240.505
gene9206	m6prbp1,plin3.S	145.015	185.745	222.697	65.0112	278.202	210.064	231.867	225.388
gene42862	tp53.L	116.939	373.36	221.933	111.839	315.636	239.932	208.109	195.266
gene19096	LOC100137619	132.73	139.809	221.726	212.215	394.768	282.757	199.172	198.46
gene353	anxa3.L	82.5276	181.58	221.678	11.9802	246.015	129.558	191.688	187.473
gene10410	rpl39.L	182.423	101.739	221.479	42.1296	62.6913	118.227	174.576	181.679
gene10429	LOC100489554.L	116.699	207.243	221.46	100.685	318.72	251.729	197.217	190.904
gene15233	arl4a,arl4a.L	164.173	180.435	221.223	112.286	252.152	272.652	282.43	282.476
gene50919	rps11.L	151.081	136.589	221.149	102.348	147.454	202.276	245.074	253.963
gene48638	LOC495376	73.4964	567.318	221.126	105.024	261.734	189.695	165.185	165.213
gene1470	bora.S	150.887	405.269	220.7	98.5052	284.936	201.241	227.129	224.93
gene45282	srsf1.L	118.142	417.283	220.243	87.8419	370.554	254.524	247.462	234.374
gene50419	rbp1.L	135.588	53.7294	220.11	104.378	118.608	145.742	198.054	184.642
gene6274	eef1g.S	126.029	176.902	220.032	17.7869	176.613	146.7	204.168	198.7
gene17247	kif11.L	134.332	52.4991	219.551	100.699	64.479	220.683	256.711	254.05
gene17251	hnrnpc.S,hnrpc	146.933	473.818	218.886	143.565	278.887	201.767	224.45	228.011
gene10701	suv39h1.L	148.394	292.998	218.781	93.4108	236.121	183.586	255.358	247.675
gene7014	rpf2.S	156.369	200.074	218.712	47.4316	268.208	171.252	221.413	219.611
gene1764	LOC108712618	134.809	337.682	218.691	101.67	295.2	198.877	207.17	217.374
gene16809	sumo2.S	132.533	436.099	218.544	73.4587	353.438	236.312	222.064	204.083
gene16349	rpl13a.L,rpl13a.S	150.204	102.288	218.422	27.7511	69.451	63.631	246.776	251.147
gene46881	LOC108705671	290.407	3.67719	218.26	144.657	3.13102	244.557	290.816	312.631
gene15679	map1lc3c.L	92.1969	382.418	217.792	216.2	241.776	248.481	259.756	253.815
gene2148	hmgn1.S	123.755	282.251	217.772	133.215	285.164	206.065	196.79	199.452
gene5385	cd59-like.L,LOC108713781	43.8988	15.2528	217.458	38.7897	60.6074	113.998	83.1056	76.6035
gene39578	MGC84691	137.305	480.832	217.339	89.0574	338.535	244.331	238.166	232.791
gene16088	atp5a1,atp5a1.S	163.386	15.1313	216.741	45.0458	48.7497	141.386	240.835	254.392
gene17999	kifc1.L	127.532	187.477	216.305	104.952	151.73	187.551	233.988	227.506
gene34710	LOC108705838	113.075	330.252	215.621	52.2281	354.679	221.636	233.272	209.028
gene9929	ppp1cc,ppp1cc.S	136.073	567.198	215.609	88.2589	371.517	242.895	249.453	258.815
gene11447	LOC108696622,per3.L	115.512	20.3121	215.559	93.6824	77.6046	186.518	178.265	182.644
gene38304	rpl39.S	93.4704	146.786	215.424	0	114.471	172.867	147.995	154.645
gene32800	Xetrov90020839m.L	71.2891	138.11	215.158	0	42.4653	68.1761	169.81	163.082
gene12684	khsrp-b,khsrp.S	145.153	312.453	214.892	91.5842	190.535	227.481	200.468	196.34
gene47183	LOC108705878	37.3928	2.41472	214.425	75.994	1.02803	76.7213	108.798	111.773
gene3025	tspan1.L	157.938	307.782	214.127	157.962	275.401	233.318	231.119	222.976
gene3574	iws1.S	83.3409	185.041	214.084	90.3969	249.852	161.031	181.992	185.606
gene4804	tacc3.S	134.036	69.8263	213.972	66.2091	47.0863	174.687	244.444	239.557
gene20222	zpd.L	132.351	51.5483	213.955	50.4336	85.5095	117.366	185.935	176.447
gene8708	g3bp1.S,MGC80186	113.797	226.222	213.929	34.2988	224.702	180.429	163.27	162.47
gene39193	oaz1.S	111.57	473.722	213.824	99.2015	216.25	191.572	222.323	226.021
gene838	snrpa1.S	125.003	587.877	213.65	82.841	307.807	212.628	242.213	244.654
gene13154	lap3.L	102.325	87.8257	213.637	32.9044	185.172	154.723	245.892	243.43
gene11950	csnk1g2.L	131.388	425.664	213.475	98.2901	303.271	202.246	209.84	211.071
gene14203	LOC108719955,rpl15.S	94.029	182.574	213.225	51.6478	106.2	107.819	219.094	190.815
gene9390	srp9.L	147.165	315.596	213.196	112.157	137.563	222.197	203.291	208.479
gene35915	vegt.L	167.356	395.899	213.032	140.049	337.773	250.77	239.133	240.517
gene17693	hspd1.L,MGC53106	107.679	96.5637	212.901	35.9405	202.365	148.691	244.471	237.578
gene39189	kif2c.S	157.423	296.874	212.77	75.3465	158.379	178.714	228.832	228.31
gene41173	ube2g1.S	134.353	225.977	212.675	83.5858	298.702	207.627	216.16	208.662
gene18794	tdgf1.3.L	123.117	126.084	212.625	56.8664	156.591	193.531	231.437	227.401
gene2254	fbxo5.S	80.295	71.6505	212.597	111.263	102.751	203.078	215.604	204.688
gene16841	rcbtb1.S	140.299	354.081	212.407	82.887	128.902	194.251	251.005	245.912
gene49964	chtop.S	83.3191	416.595	211.527	99.6065	305.536	214.755	150.889	154.475
gene35379	LOC108717642	87.7404	3.98393	211.434	83.5858	4.14602	194.516	173.181	158.622
gene6895	rpl17.S	175.311	51.5019	211.209	116.816	45.8276	108.939	176.958	178.681
gene18291	zfand4.L	143.886	65.9135	210.889	73.1057	70.9578	217.976	246.732	247.645
gene2818	cd63.L,LOC398555	93.328	388.351	210.66	60.1073	352.171	166.62	255.266	251.588
gene49073	LOC108707954	164.131	133.961	210.529	69.4929	105.29	157.756	252.23	227.831
gene35579	myd88.L	94.6969	89.4357	210.305	104.246	165.538	150.387	135.744	138.964
gene50526	LOC108708825	161.863	419.242	210.275	71.5123	244.753	220.261	208.73	174.944
gene2337	csnk1e.L	108.996	341.817	210.198	95.9312	234.183	199.22	199.77	195.808
gene6316	nfkbie.L	137.505	303.291	210.112	74.0274	280.525	223.891	191.534	186.328
gene7584	eef2.1.S,LOC108706798	152.36	51.3993	210.072	40.166	79.6266	118.715	245.149	233.347
gene19282	mcm5.L	108.027	52.4687	209.714	46.514	85.8273	121.457	185.569	189.789
gene106	rpa3.L	126.583	191.059	209.515	112.294	279.513	207.173	235.595	230.637
gene9712	eif3j.S	131.508	363.524	209.445	96.1386	369.615	188.853	195.941	193.105
gene2306	LOC398703,pias4.S	135.631	175.912	209.389	112.272	195.138	232.654	204.608	201.503
gene18610	raver1.S	112.183	144.765	208.713	66.3671	107.525	195.462	165.628	161.791
gene14541	p4hb.L	133.259	138.461	208.701	69.4424	177.782	179.278	231.131	239.752
gene7739	grasp.S,LOC108709806	121.148	44.7823	208.539	123.106	152.523	219.948	211.299	200.731
gene44625	rpl18.S	118.23	161.562	208.364	21.4537	57.4638	124.08	243.77	214.226
gene6826	LOC108720110,nup153.S	145.172	104.685	208.118	100.58	105.404	234.371	213.788	212.498
gene44307	rpl10a.S	162.645	218.597	208.01	0	95.5796	100.396	317.016	306.75
gene2919	npm1.L	114	428.601	208.002	87.759	256.432	192.214	236.154	237.168
gene13505	plin3.L	105.842	172.215	207.794	47.4496	203.693	140.914	187.159	188.637
gene37679	LOC108706570	103.085	169.89	207.413	43.646	106.278	106.052	220.024	202.848
gene6687	loc100498624.L,LOC100498624.L	110.237	238.055	207.303	62.2327	294.137	168.743	194.314	187.376
gene50842	smad1.L	132.047	253.291	207.237	89.4541	277.655	197.968	210.392	209.388
gene763	csnk1a1.L	126.943	418.31	207.012	104.028	310.724	226.067	211.286	206.036
gene17138	dact1.S	107.121	164.946	206.75	128.061	207.391	219.755	197.313	195.995
gene20116	LOC100049136	122.21	222.784	206.705	51.7436	107.097	139.894	188.33	196.734
gene11647	fam32a.L,LOC108713052	118.444	494.533	206.473	145.259	251.525	270.574	251.481	248.323
gene4147	hccs.L	143.815	329.628	206.325	72.0401	299.324	184.553	226.612	225.198
gene39812	rpl32.L	229.63	138.58	206.264	27.7787	66.1381	114.079	241.7	220.407
gene18464	csde1.S,LOC108709396	111.96	53.5985	206.259	105.22	137.09	191.861	221.551	215.392
gene10056	parn.L	113.755	66.8042	206.225	100.853	139.791	160.626	201.644	201.818
gene7632	ckap2.L,LOC108708676	119.541	291.818	206.181	122.288	323.91	205.764	196.981	194.708
gene16430	mapkbp1.L	133.238	46.174	206.116	134.682	16.8291	248.107	200.414	198.446
gene2409	rpl30.L	119.116	136.216	205.966	25.2168	43.6644	81.9839	208.732	186.96
gene11661	rif1,rif1.S	144.269	268.005	205.813	105.41	278.172	223.77	235.05	229.92
gene38161	pom121-b	141.837	154.788	205.699	107.628	146.357	221.961	214.242	209.055
gene13422	ahcy.L	116.927	32.8825	205.287	63.8795	168.855	181.449	239.263	233.289
gene43880	rps17.S	96.3028	198.23	205.273	30.5809	121.626	165.357	215.209	195.214
gene15707	upk3a.L	151.655	476.101	205.224	75.3779	255.831	182.008	238.885	228.856
gene11832	lap2omega,tmpo.L	129.146	230.797	205.056	114.115	321.096	189.018	217.278	213.285
gene7528	set.L,set.S	127.937	240.263	204.944	127.782	258.54	221.314	198.794	200.728
gene35995	eif3e.L	130.423	43.3503	204.919	38.9795	102.034	170.083	218.114	207.193
gene2244	mmgt1.S	119.332	203.662	204.774	69.2914	180.911	196.228	203.47	197.59
gene5657	gng5.L	76.9523	438.96	204.767	91.2283	261.281	281.433	182.379	190.772
gene2501	LOC108715857	135.595	47.556	204.62	71.2687	44.349	119.511	204.546	206.556
gene18372	LOC445840,rpl7a.L	183.54	162.744	204.106	14.3466	53.9537	119.799	229.841	222.926
gene40207	LOC398269	109.338	10.5911	203.496	81.477	47.6954	209.381	208.827	209.067
gene6989	mpc2.S	104.024	399.825	203.467	20.3278	177.094	191.31	180.355	170.848
gene40052	fus.L	98.4683	433.474	203.217	84.5573	288.828	228.85	199.348	213.272
gene8423	siah1.L	115.257	134.426	203.025	103.985	222.849	203.404	190.918	192.697
gene37445	uqcrc1.L	115.226	19.636	202.863	16.2623	54.3383	114.091	198.063	192.489
gene6017	rnps1.L,rnps1.S	128.935	386.809	202.859	45.5716	327.353	233.353	198.258	197.833
gene2379	loc100126636.S,LOC100126636.S	96.7733	263.527	202.691	71.087	199.703	180.229	172.847	167.739
gene10238	rpl34,rpl34.S	112.793	39.8878	202.631	27.2894	13.29	73.7796	135.643	143.349
gene50294	gng5.S	99.7529	334.972	202.573	57.9228	186.489	184.847	174.758	160.39
gene42561	LOC108714542	168.039	476.259	202.159	94.8633	196.344	159.889	235.521	252.238
gene28	exd2.L	115.073	158.755	201.923	38.6553	188.252	153.455	194.086	194.737
gene5900	MGC68479,tpm3.S	105.63	312.928	201.909	89.4477	267.901	171.118	147.088	144.18
gene34725	LOC398222	107.269	243.448	201.719	57.6452	336.596	192.256	211.078	210.469
gene9675	ncbp1.L	112.916	95.9121	201.377	81.492	197.551	174.249	217.926	212.746
gene16727	LOC108699434,tagln2.L	80.7654	212.671	201.311	49.5253	124.806	122.032	116.057	120.908
gene4077	LOC108701027	153.809	273.697	201.158	52.098	170.555	182.454	246.523	250.73
gene2507	itgb1.L	126.154	247.744	201.075	76.5327	226.304	187.052	235.022	234.607
gene14202	dis3l2.L,LOC108704676	64.8247	316.488	200.801	85.2809	286.268	202.084	128.261	126.903
gene14937	ptges3.L	84.3147	370.572	200.538	121.482	318.472	200.214	250.312	248.92
gene38918	calr.L	113.833	88.4842	200.409	99.9635	225.639	205.506	172.99	170.603
gene14451	chtop.L,LOC108699638	111.114	268.339	200.175	64.0208	293.044	204.557	165.182	175.805
gene659	mkrn1.S	140.369	367.918	199.613	109.076	325.303	267.331	219.268	220.622
gene9420	haus3.L	126.412	176.689	199.012	86.794	283.827	172.081	176.531	172.352
gene48189	rab5a.L	84.7935	121.042	198.895	68.0239	324.938	205.895	195.004	198.588
gene42413	ruvbl2	98.2875	10.1794	198.694	84.8001	33.65	143.492	165.199	157.815
gene1645	tpr.L,tpr.S	136.568	297.585	198.645	84.8066	241.548	230.206	242.208	242.951
gene4958	rpl4.L	141.236	116.358	198.63	44.387	134.503	130.638	196.684	201.924
gene10662	LOC108703929,ppp4c.L	129.972	290.927	198.608	47.5935	342.843	190.364	170.046	173.038
gene48516	adam10.S	117.424	285.402	198.424	118.01	317.333	210.907	213.107	209.584
gene11162	cdk1.L	133.7	38.079	198.334	76.902	34.8506	185.322	202.816	199.735
gene20239	cox7c.L	117.149	189.804	198.25	63.7724	90.296	152.773	177.03	166.963
gene4770	LOC108697804,snrnp70.S	68.8415	462.961	198.233	80.2749	382.407	207.416	157.534	165.113
gene13988	ctdspl2.S	131.931	189.982	197.846	161.593	270.417	199.905	189.17	182.821
gene46656	thrap3.L	115.495	317.399	197.787	65.9334	236.541	180.513	179.683	181.747
gene3192	tbp.L	141.847	243.179	197.746	91.517	263.699	186.352	168.507	169.743
gene14930	stip1.L	99.0331	114.43	197.696	64.6929	175.808	147.844	177.266	180.665
gene35541	hnrnpu	135.005	407.973	197.661	113.106	386.073	224.506	202.248	218.708
gene20098	pim3,pim3.S	116.208	165.268	197.524	123.454	200.262	268.007	207.213	212.189
gene12108	nucks1.L	118.831	389.987	197.521	85.6068	276.84	194.748	188.384	192.722
gene50803	LOC108695270	124.849	156.787	197.515	88.3905	230.424	182.387	174.931	169.751
gene11346	crkl.L	128.109	368.52	197.277	142.999	306.446	243.341	182.505	178.305
gene11445	ywhaz.L,ywhaz.S	123.632	163.668	197.274	87.3946	198.324	169.732	173.032	173.629
gene16971	cndp2.S	109.328	73.7625	196.993	49.744	125.389	125.692	207.048	201.408
gene9651	cdv3.L	146.177	221.022	196.718	105.307	251.775	183.04	210.166	204.298
gene16915	ahcy.S	125.416	48.5941	196.431	46.9525	159.517	151.732	218.163	215.698
gene13458	patl1.L	110.312	349.803	196.281	79.4701	275.214	208.843	201.151	201.798
gene17599	csnk1d.L,LOC108701007	84.0622	313.36	196.243	68.3364	259.537	157.859	157.863	159.91
gene8589	hpgds.S	95.1528	117.432	196.24	21.4868	140.974	155.523	178.506	177.686
gene6966	csnk1e.S,LOC108715790	88.8067	350.315	196.09	93.6471	249.452	190.252	175.143	179.774
gene15693	LOC108714335,vldlr.L	127.691	19.3264	196.086	66.3516	68.3167	167.151	241.015	241.063
gene4348	dgat2.L	95.6984	136.113	195.825	77.7958	199.3	167.065	206.383	202.478
gene41837	cited2.L	133.477	443.775	195.759	116.561	216.453	172.979	174.462	172.499
gene48082	arhgap11a.1.L	110.139	134.655	195.689	78.7371	238.363	194.588	182.697	179.704
gene2480	rpl14.S	152.794	80.3978	195.561	86.2571	79.3471	114.142	171.323	182.103
gene5146	mastl.L	98.7476	151.823	195.391	84.4009	189.532	183.255	172.884	162.89
gene2719	ppp6r3.L	125.105	88.9137	195.329	124.286	229.908	204.528	218.071	210.657
gene13172	c9orf78.L	124.869	314.888	195.218	50.7549	237.221	155.025	143.41	170.757
gene16373	syncrip.S	110.374	356.565	195.174	77.6474	308.195	194.967	203.195	210.8
gene8381	bcl6	20.2043	24.6677	195.036	70.5746	47.8228	161.602	36.3212	35.4673
gene12180	kif20a.L	136.178	177.581	194.714	76.4523	191.333	169.151	217.29	223.134
gene21279	Xelaev18028550m	66.7793	1.07811	194.493	101.788	0.917975	178.817	149.831	127.644
gene7088	prpf31.S	87.7963	425.384	194.367	55.7593	307.892	170.874	143.15	146.627
gene13581	rbm22.S	114.801	291.694	194.296	116.656	232.588	175.047	172.713	165.205
gene17312	elovl7.S,MGC80262	110.214	147.536	194.269	38.8871	142.667	115.249	148.985	149.72
gene9057	nsun2.S	100.993	380.349	194.154	60.3675	276.024	151.552	186.634	192.894
gene45547	LOC108715607	108.183	540.131	193.485	81.4301	218.111	228.514	204.838	225.686
gene13956	dact1.L	144.747	194.138	193.467	157.592	381.005	331.892	247.661	235.71
gene17140	fscn1.L	122.393	85.6699	193.427	63.8893	213.305	195.033	195.09	189.643
gene3285	e2f8.L	113.911	36.3459	193.419	86.586	100.487	254.212	190.906	182.524
gene14392	MGC154858,uqcrfs1.L	117.474	449.013	193.391	93.0177	263.2	183.306	176.311	173.729
gene17093	MGC83623	76.9167	437.569	193.069	104.471	317.931	154.266	170.204	164.148
gene38008	taf13.S	93.4608	537.154	192.75	79.1425	238.963	159.8	192.461	206.993
gene15304	utp23.L	111.054	332.113	192.326	80.6064	151.933	157.698	151.431	139.526
gene49813	ilf3.L	150.991	320.826	192.297	77.3342	247.647	205.587	194.145	197.125
gene46214	cry-dash.L	84.2773	49.8886	192.252	64.2293	134.387	128.467	119.513	122.603
gene6554	mcm2.L	111.713	45.706	192.136	38.8762	135.054	132.114	173.872	175.234
gene3290	f11r.L	125.999	416.235	192.111	114.748	250.654	202.55	180.478	174.936
gene44249	gnl3.L	117.868	48.4784	191.843	106.939	133.285	219.097	197.092	191.171
gene40305	ewsr1.S	96.2854	379.641	191.735	95.8239	182.981	173.806	139.68	138.012
gene41132	LOC108709681	103.287	176.625	191.73	91.7093	292.236	187.789	199.155	189.178
gene43755	nemp1.L	96.1851	118.81	191.224	79.5553	126.531	115.516	163.97	154.536
gene15628	LOC108713194,slc25a3.S	87.7124	61.3166	191.09	69.2269	138.483	164.211	181.906	184.462
gene9790	LOC100127312,smagp.S	101.72	412.897	191.054	55.3735	228.97	160.446	179.861	174.708
gene3932	ppp4r3b.S	119.402	62.0168	191.028	76.8617	154.554	208.179	183.217	186.053
gene226	naa10.S	106.96	11.7292	190.948	112.79	56.8706	122.115	185.255	178.716
gene8859	MGC82136,rps20.S	128.236	155.425	190.915	38.8979	86.2974	112.486	208.246	206.078
gene39685	LOC108703582	127.594	472.028	190.907	96.5523	335.491	268.119	232.1	225.091
gene11931	flot1.L	102.315	178.814	190.669	74.2628	290.221	189.481	187.183	203.757
gene9642	arf1.L	91.7723	249.805	190.664	81.3272	275.631	182.58	151.036	153.739
gene8956	mcm3.L	101.223	130.394	190.621	21.429	183.788	132.188	205.032	207.815
gene34994	rpl38.S	90.7316	114.743	190.545	38.4157	80.0308	113.063	269.958	245.612
gene9191	aco2.L,LOC398139	132.227	227.851	190.392	55.9849	179.24	145.134	205.883	200.256
gene1767	rpsa.S	195.584	75.296	190.386	32.7601	90.4073	100.903	257.629	249.005
gene41842	LOC108719894	74.873	452.772	190.141	97.8208	268.483	187.843	181.141	176.718
gene18341	kiaa0101.L,LOC108711329	117.507	403.805	189.99	85.2899	238.257	254.67	229.811	211.422
gene3453	hdlbp.L,LOC108717093	133.394	18.7154	189.955	64.5473	108.275	180.768	172.592	178.087
gene35217	prpf3.S	117.037	81.8775	189.947	87.4471	132.492	166.193	174.157	174.174
gene11105	dnajc19.L	162.009	168.471	189.832	48.4198	157.858	172.334	171.594	179.737
gene2357	kctd2.S	69.6532	74.1693	189.422	97.8854	211.257	190.944	175.288	173.579
gene16401	MGC64541,psap.S	109.641	387.968	189.052	68.4917	235.095	146.733	188.795	185.441
gene14983	cct3.L	144.529	69.3133	189.021	86.3907	188.741	170	167.233	172.517
gene2065	kiaa1715.L	116.137	211.411	188.669	138.486	276.45	269.731	225.401	221.82
gene13803	LOC108716488	130.165	490.534	188.569	37.7911	253.059	189.47	238.135	230.275
gene754	foxi2.L	105.118	159.263	188.437	46.9525	204.205	168.719	163.791	157.848
gene7185	birc5.2.S	107.348	181.269	188.263	147.409	221.348	200.781	194.693	183.183
gene613	LOC100049121	54.385	110.629	188.213	55.2638	106.159	151.302	111.993	114.275
gene12796	ung.L	99.1668	336.698	188.096	54.2603	209.721	172.695	163.103	156.899
gene2463	sltm.S	83.9672	341.138	188.083	70.485	344.467	204.528	187.647	194.572
gene1725	abce1.L,LOC108699474	112.404	169.489	188.068	105.349	202.67	136.623	207.287	196.279
gene50510	rab11fip4l.L	120.935	15.4764	188.061	14.9865	71.9706	167.454	196.803	197.031
gene46086	ppp6r3.S	90.7628	36.9379	187.757	67.2507	132.434	161.269	184.231	181.341
gene15254	snrpd1.L	97.0854	293.565	187.687	106.653	273.407	208.504	148.525	163.536
gene34771	dck.2.L	180.669	48.0958	187.657	136.715	269.756	263.347	243.088	246.711
gene3721	LOC108711661,wiz.L	133.55	188.627	187.59	115.535	289.168	251.608	184.97	186.022
gene41916	LOC108700022	106.994	376.261	187.433	23.6354	138.126	160.965	196.357	193.917
gene45331	uhrf1.S	85.6177	332.68	187.342	113.695	266.282	170.694	201.947	205.456
gene6112	LOC108717687,ocln.L	97.6973	347.664	187.161	75.7189	237.299	172.61	171.725	175.681
gene2397	dclre1a.L	119.087	79.631	186.872	94.029	80.3023	156.979	158.896	161.124
gene46578	ppp1ca.L	84.806	407.94	186.729	58.7566	195.003	169.913	168.043	160.69
gene46345	LOC108711700	139.149	124.276	186.427	122.363	217.643	305.385	196.979	199.88
gene41972	LOC108709846	124.694	256.233	186.329	61.9773	209.977	170.625	213.913	214.836
gene2489	LOC108695575	48.2724	0.55666	186.276	0	2.84388	88.7316	37.2683	51.7088
gene15998	ywhaz.L,ywhaz.S	109.564	96.4686	186.179	70.1689	225.917	170.817	191.296	193.773
gene20418	nop56.L	76.7659	205.536	185.651	45.5881	251.891	189.818	125.887	130.606
gene11995	rpl7l1.L	105.122	77.1416	185.457	58.2656	118.231	143.569	166.541	163.039
gene4175	LOC108716411,rps27a.L	142.187	172.511	185.307	87.5661	122.011	161.824	195.774	199.761
gene50663	paics	126.908	41.5886	185.223	19.2476	60.4077	80.3621	188.819	183.338
gene8969	rnf25.L	101.118	106.759	185.048	73.3942	125.101	152.379	129.167	131.285
gene40372	zcchc8.L	95.3431	137.144	185.036	95.2955	252.671	171.76	182.71	181.042
gene40133	LOC108708917	83.1306	344.043	184.986	93.8599	296.751	176.209	134.579	140.666
gene19021	rnps1.L,rnps1.S	120.12	46.8348	184.687	69.0912	93.1537	187.189	139.666	139.18
gene8170	xpo6.L	144.857	248.182	184.507	77.8139	223.425	228.907	217.218	214.917
gene4386	pcmtd2.L	92.327	165.015	184.361	71.0749	176.401	158.429	154.64	153.607
gene13491	paip2b.S	85.6953	171.976	184.279	84.6612	276.176	183.981	179.555	180.972
gene5673	rpl19.L	132.178	60.8794	184.21	39.504	65.1971	131.813	212.486	201.977
gene4309	MGC78833,slc16a1.L	77.7384	126.065	183.758	56.0036	251.764	183.691	192.126	184.825
gene8139	immp1l.L,LOC108713810	64.6788	409.052	183.749	28.5756	139.164	132.999	121.868	117.225
gene1547	gatad2a.L	116.329	8.60771	183.409	123.134	35.6466	196.16	166.107	166.446
gene10478	ckap5.S,LOC108715250	119.802	79.0545	183.238	108.171	31.7465	226.005	197.972	198.521
gene16883	LOC108695349	87.1824	360.737	183.213	98.4346	133.16	180.787	168.549	179.906
gene10064	LOC733441.L	0	88.6818	182.882	43.5325	67.7888	45.6872	0.829038	0.338773
gene2660	vegt.S	137.981	206.619	182.872	116.843	269.531	209.669	198.626	190.406
gene8434	LOC108718401,rpl37.L	125.298	64.5387	182.779	0	50.0317	109.971	149.153	158.028
gene45868	LOC733385	96.5387	53.6615	182.748	37.2526	163.447	138.75	164.195	152.013
gene10458	donson.L	88.4723	302.195	182.713	55.5574	211.943	165.588	127.101	120.98
gene6751	slc20a1.L	104.01	23.8092	182.609	90.705	74.6893	197.182	186.201	184.391
gene2045	sf3a1.L	110.416	159.478	182.542	40.0716	179.429	171.934	167.866	160.826
gene12846	tcf3.S,tcfe2a	139.5	79.1754	182.396	120.172	152.614	200.092	194.746	192.578
gene9322	dnajc9.L	113.692	411.569	182.124	59.2455	312.57	175.382	189.576	204.732
gene13846	vps28.S	87.4515	162.181	182.049	125.322	123.297	147.381	144.156	141.236
gene35661	LOC398189	104.44	254.91	182.008	79.8808	222.297	128.095	176.434	165.159
gene40192	elovl7.L	89.1332	60.0033	181.964	76.902	164.37	186.858	170.833	165.858
gene50065	brd3.L	104.112	23.9942	181.815	118.827	88.0477	264.327	179.551	180.026
gene7053	cdo1.S,MGC81086	80.2375	238.514	181.624	97.0643	202.913	148.374	134.854	137.13
gene12432	rps13.L	124.756	91.609	181.583	143.13	61.9593	93.0673	160.798	147.709
gene3473	nmd3.L	111.269	13.9717	181.203	39.2593	60.5445	125.757	182.315	179.828
gene18440	dlgap5.L,dlgap5.S	101.653	64.3422	181.157	81.9806	151.27	142.524	176.632	169.465
gene14016	LOC398633,ssr4.S	37.5014	452.183	181.093	47.6342	195.249	172.391	84.8854	89.9591
gene18215	supt16h.S	101.463	117.566	181.021	81.5682	163.397	185.913	186.484	184.217
gene11536	cox7a2.L	85.9277	60.3859	180.774	0	57.6702	101.95	149.657	178.069
gene14128	cdc14b.L,LOC108714727	91.1578	43.3094	180.638	71.458	101.465	190.839	152.923	153.243
gene11807	wee2,wee2.S	193.935	383.593	180.634	84.831	274.359	241.631	284.085	279.705
gene45732	rtf1.L	104.841	111.028	180.288	91.429	247.582	181.343	192.296	186.817
gene3152	alox12b.S	34.9017	32.0861	180.097	19.7031	40.2476	71.3067	59.4959	64.3663
gene11662	LOC108710148,sec24b.L	95.2335	105.164	180.023	45.1605	133.792	140.973	171.914	171.156
gene2006	rabac1.L	73.2238	401.523	179.846	0	163.133	107.125	145.122	156.726
gene13322	ctsc.S,LOC108710023	103.269	352.987	179.751	13.5695	92.6393	70.896	207.039	200.713
gene3756	rpl29.L	50.5147	59.8051	179.562	57.0344	34.7197	116.136	152.096	143.806
gene3157	ctcf.S,LOC108715333	117.144	123.119	179.505	39.9453	244.789	173.203	186.668	187.287
gene14811	LOC495270,ppib.S	89.0434	146.714	179.425	39.9186	232.205	155.738	187.415	172.277
gene12482	srsf9.L	92.304	280.398	179.373	105.281	363.305	232.229	201.484	210.199
gene19906	ckap5.L,ckap5.S	119.263	90.3018	179.133	64.6345	24.8101	166.036	175.683	177.56
gene1407	asmtl.L	40.3014	136.634	179.02	15.751	166.484	96.848	92.9008	96.0292
gene18070	pno1.L	118.346	93.4985	178.971	63.9674	171.337	172.066	178.259	169.607
gene10296	cst3.L	109.785	411.641	178.925	111.559	186.38	199.006	196.552	187.802
gene14526	orc1.L	128.262	290.597	178.906	79.2574	211.815	161.84	200.971	190.631
gene2398	znf706.2.S	81.3326	385.461	178.902	98.0556	233.081	163.472	163.545	173.023
gene49301	LOC398563	93.43	360.385	178.74	61.2514	284.347	176.779	153.872	154.337
gene47080	LOC108705450	99.97	82.8417	178.711	60.3829	183.455	172.611	199.505	193.758
gene114	LOC108715730,rbx1.S	87.3623	119.297	178.525	73.9783	114.587	166.462	137.052	141.747
gene38458	LOC108703799	152.095	3.34837	178.399	35.1257	0	26.4461	162.198	175.725
gene10457	ruvbl2.L	105.825	3.03117	178.241	17.3444	25.1056	106.249	166.126	166.598
gene9585	rpl13.S	123.025	82.2835	178.137	14.8825	57.9823	89.1309	182.609	172.583
gene4290	LOC108700837,lsm12.L	92.5156	50.3399	178.133	130.57	168.39	207.933	144.632	149.89
gene37688	serp1.S	124.756	199.086	178.126	97.5168	187.325	177.711	180.414	163.675
gene6517	trpc4ap.L	116.664	328.133	177.977	77.1801	240.305	173.587	169.729	166.276
gene39553	LOC108712319	116.38	352.289	177.819	73.9129	104.654	130.691	178.104	181.926
gene48363	hmgn3.L	80.1529	367.029	177.767	61.7031	208.677	180.335	133.876	128.784
gene2637	mettl16.L	99.6236	367.187	177.398	75.9251	275.4	164.043	190.913	178.725
gene14522	krt18.L	151.904	282.582	177.393	43.8519	198.847	126.662	215.844	204.463
gene50987	tdgf1.1.L	79.3853	211.091	177.228	83.0407	235.905	121.592	127.439	129.081
gene18287	ctnna1.S	108.597	358.525	177.223	97.0518	256.161	169.267	195.5	193.15
gene14525	LOC108696602,rpl22.L	119.133	131.673	177.011	69.8409	56.6877	91.6222	155.382	154.899
gene14733	LOC108698136	99.8912	111.735	176.941	48.3359	136.661	136.057	173.612	183.899
gene793	LOC108698570	166.535	411.562	176.884	113.902	201.631	223.302	301.205	314.707
gene16525	MGC131049,rcl1.S	109.048	74.8834	176.843	54.6247	176.082	164.508	171.279	162.403
gene2154	LOC108711234,MGC97820.L	119.332	131.058	176.78	34.1578	111.823	85.9194	178.736	181.99
gene16502	LOC108704299	131.897	9.39438	176.502	39.4202	0.266635	135.918	159.97	167.628
gene20501	rassf3.S	123.715	177.906	176.435	89.2412	282.703	173.684	205.846	204.475
gene42660	lmbr1l.L	96.412	102.554	176.349	130.363	243.153	232.262	180.065	179.052
gene39886	cyr61.S	42.2034	9.0846	176.201	42.8854	10.8294	100.29	81.9358	75.0194
gene8409	rdh13.L	63.8798	143.67	176.175	33.5752	128.084	135.203	150.299	147.812
gene4221	LOC108711058,ube2n.L	108.914	20.514	176.135	92.2282	25.2024	131.933	169.421	168.04
gene13640	LOC108698542,rps5.L	113.663	104.164	176.064	0	94.2071	90.0987	205.327	205.975
gene15112	rps6.L	150.437	40.4782	176.064	0	41.8188	73.2415	201.217	197.988
gene9044	hnrnph3.L	68.6158	414.792	176.026	32.2799	271.088	152.449	182.644	188.812
gene5889	cd63.S	68.3311	320.145	175.94	122.958	309.775	145.298	189.672	187.796
gene960	ran-1,ran.S	93.3475	241.471	175.84	76.3208	211.505	147.946	198.636	194.235
gene50012	LOC108697591	106.135	20.8961	175.789	88.7792	25.1762	206.714	160.287	160.351
gene7691	LOC108707810,naa50.L	130.994	182.612	175.712	95.0789	240.664	203.185	162.217	164.577
gene8817	g3bp1.L	84.0281	235.047	175.712	95.8413	233.256	171.601	158.823	158.574
gene49804	cox7b.L	88.5365	117.412	175.596	64.2622	65.1995	100.065	174.934	157.851
gene36410	ppia.L	103.007	76.1748	175.499	33.7649	122.413	134.619	186.552	182.769
gene35448	ubap2.L	122.323	28.635	175.362	178.681	17.0252	233.698	190.489	191.372
gene7532	polr1c.L	95.7914	24.6541	175.35	42.3214	71.1828	140.49	181.7	182.294
gene13437	gad1.2.S,LOC108720100	28.9152	259.736	175.236	111.653	304.788	190.048	47.4575	47.861
gene19646	ncln.S	110.022	61.1175	174.955	72.1288	127.009	192.744	177.926	169.897
gene7935	ciapin1.L	89.4241	272.08	174.391	69.8993	286.985	171.935	139.362	138.652
gene8271	ect2,ect2.L	102.066	21.1181	174.382	98.3505	41.5267	164.721	176.292	170.091
gene44863	ndufc2.S	100.558	39.1534	174.062	0	52.0397	79.1959	116.961	116.673
gene20310	atad3a.L	114.072	122.774	174.052	58.5428	203.849	151.865	171.288	170.629
gene13234	LOC495234,unnamed.L	106.26	31.1022	174.041	83.3973	72.7974	160.279	182.017	181.204
gene46903	LOC108706197	79.2413	4.65199	173.933	36.6008	4.95128	212.938	138.012	139.892
gene37158	LOC108700218	151.041	312.819	173.877	43.8519	204.068	183.089	260.853	254.481
gene36283	gtpbp4.L	91.9593	13.5138	173.82	107.821	88.1635	159.692	171.214	172.609
gene41969	LOC108717002	103.217	221.172	173.695	31.7833	245.936	159.893	194.991	187.704
gene15684	rcc1.S	101.653	375.918	173.653	92.8046	242.464	167.501	174.93	173.883
gene19655	id2.S,MGC81684	139.676	285.254	173.54	130.105	468.17	369.157	257.817	243.312
gene3207	eif3m.S	93.5457	18.1228	173.351	66.5401	84.6133	153.872	162.35	168.534
gene16451	pcbp3.L	109.299	188.933	173.269	100.969	218.542	190.432	166.837	167.757
gene44365	anln.L	114.022	76.9579	173.176	67.2764	67.5498	169.353	175.452	168.583
gene12237	esco2.S	129.847	52.276	173.044	86.5887	55.221	227.045	201.373	196.83
gene4071	pbk.L	116.944	137.593	172.998	90.0252	71.1221	162.98	178.535	172.583
gene16609	pdia6.S	89.1861	230.608	172.791	58.4692	115.085	94.2959	156.512	160.367
gene3529	pls3.L	86.0097	31.4907	172.671	62.4282	108.52	147.549	161.405	168.493
gene15226	kdelr1.L,kdelr2.L	94.9356	204.051	172.343	86.3907	206.661	157.928	171.298	168.915
gene3695	c4orf27.L,LOC108698966	77.0177	124.905	172.222	71.1475	97.2094	127.526	154.135	153.051
gene14467	pole2.L	102.977	125.842	172.017	50.8673	83.1645	107.931	167.776	172.972
gene4826	ddx1.L	90.3296	125.218	171.963	44.1294	166.317	122.933	155.945	149.196
gene11374	nuf2.L	120.087	21.9382	171.919	72.2534	53.4328	148.912	172.972	170.13
gene50462	usp22a	120.621	244.407	171.842	109.066	322.767	199.424	230.293	222.774
gene20281	cbx3.L	91.4877	382.643	171.746	43.3841	268.797	180.288	172.463	169.726
gene4266	MGC53266,prc1.2.S	93.41	177.555	171.236	74.2848	126.954	143.353	177.543	175.285
gene39364	LOC108707934	161.959	342.248	171.083	58.7773	166.977	142.315	180.3	177.311
gene43347	dnaja2.L	118.967	197.486	171.078	49.7778	235.3	141.393	171.209	176.24
gene16392	habp4.L,MGC68500	95.938	157.593	170.794	37.4955	218.017	125.87	173.759	173.768
gene47302	klf5.S	115.563	15.2647	170.626	73.3942	77.6238	224.687	173.49	170.035
gene48263	pole4.L	83.8637	275.708	170.273	116.208	214.844	180.288	154.655	174.795
gene7333	rbbp4.S	93.3687	87.1295	170.162	109.474	182.227	174.48	192.523	195.336
gene42971	LOC108710984	89.7155	59.0087	169.984	50.6473	95.4639	114.397	156.255	155.404
gene13416	mis18bp1a	99.8846	76.464	169.779	83.6527	188.606	167.284	166.797	163.575
gene19107	cep192.L	115.365	134.778	169.693	73.2685	68.0023	152.028	186.716	184.707
gene5164	nde1.L	107.292	143.667	169.41	116.241	381.734	219.206	206.71	207.424
gene49548	csnk2a1.S	101.056	131.039	169.37	142.016	123.989	206.745	161.136	158.982
gene46728	tp53bp2.L	103.216	16.8731	169.178	95.6486	99.8546	206.447	163.939	166.19
gene2119	ssx2ip.S	93.4616	190.855	169.138	65.2478	188.301	162.137	191.907	187.473
gene14543	LOC108703259	51.239	384.837	169.1	56.5946	146.077	154.558	81.3672	80.7484
gene16296	LOC108708554	105.843	167.194	168.811	64.9031	194.79	151.832	137.978	130.203
gene43498	atp6v0e1.L	83.1706	289.433	168.739	46.9525	185.468	162.291	151.01	164.425
gene6240	hspa9.S	93.4887	134.726	168.701	19.9999	94.694	92.914	171.346	163.289
gene20199	pdcd10.S	82.9421	229.463	168.687	19.1551	261.977	173.39	176.806	177.282
gene5062	hdac1.S	103.344	423.895	168.645	36.6328	273.22	158.381	177.714	176.423
gene12130	LOC108700142	49.1759	29.5236	168.593	85.8869	89.7801	170.746	110.524	114.996
gene3530	LOC100126001,mki67.L	113.693	85.3436	168.541	87.1649	143.576	206.839	193.815	189.326
gene5675	mdh2.S	88.7273	11.7778	168.409	10.0179	62.3392	85.7098	158.473	155.964
gene5085	lima1.S,LOC108709915	88.4893	339.794	168.298	81.7447	221.869	169.123	183.751	182.614
gene13381	rbm24.S	120.408	58.6805	168.287	125.784	175.418	183.145	160.252	157.489
gene3044	clk1.L	83.6353	31.2804	168.28	127.48	118.609	128.7	117.532	129.393
gene48133	LOC108700239	85.3253	86.5364	168.214	33.3477	79.5477	112.603	145.863	142.418
gene44250	gnb2l1	89.7992	123.042	168.173	35.0962	90.2073	78.8715	202.282	190.327
gene17527	akirin1.S	89.0838	326.676	168.04	64.6595	257.162	166.331	169.279	171.281
gene4310	LOC108712822	103.007	191.242	167.978	50.6473	169.231	120.464	154.297	151.35
gene11869	fscn1.S,LOC446226	113.687	112.05	167.959	82.0079	215.125	156.312	181.613	175.344
gene14779	got2.L	87.4966	140.142	167.652	46.795	191.809	130.518	175.449	174.993
gene42408	aqr.L	101.375	20.5228	167.63	59.9546	78.1562	121.243	155.267	151.251
gene44857	LOC108704179	94.7065	398.432	167.577	18.87	124.571	108.491	142.593	140.753
gene42840	canx.S	98.1644	133.196	167.572	63.4252	199.603	151.842	151.524	156.891
gene38384	LOC495278	104.766	15.4268	167.304	40.9456	45.8949	120.91	165.07	160.712
gene49283	taf15.L	64.3273	354.428	166.767	58.6625	172.319	119.595	124.119	126.278
gene4953	fos.S	65.7474	20.6045	166.527	52.3998	24.9871	127.77	119.397	107.741
gene8352	ncbp3.L,ncbp3.S	95.2853	92.9677	166.297	52.6223	191.919	180.088	162.188	157.375
gene14264	api5.S	93.8065	95.631	166.212	64.2622	206.03	177.221	177.256	168.996
gene4547	LOC108703940	171.183	6.44846	166.188	115.966	1.56876	288.721	196.424	251.205
gene46642	LOC108707244	114.36	153.855	166.103	48.4198	140.173	126.765	192.342	183.855
gene4758	id2.L	66.4267	267.616	166.081	53.6932	197.153	197.403	108.346	102.918
gene13686	rac1.S,rac3.S	88.4669	161.286	166.062	98.6668	191.907	187.216	172.207	161.793
gene6789	tuba1c.S,tuba6	83.4388	316.968	165.595	64.2326	224.878	172.12	148.366	144.41
gene34321	arf4	71.9431	325.212	165.563	54.8292	240.812	213.91	171.736	167.687
gene11001	prkaa1.L	98.1394	202.802	165.54	72.0237	193.216	133.86	147.354	136.2
gene10660	mthfd1.L	77.6858	44.6075	165.454	52.8987	81.0283	132.015	138.339	134.803
gene18603	mesdc2.L	76.7584	62.9653	165.296	42.1615	174.243	133.466	153.666	143.006
gene13609	gdi2.L	98.656	225.13	164.935	56.3203	179.044	125.476	148.829	142.4
gene9868	LOC108698615,sertad3.L	94.2253	33.4048	164.768	87.3376	48.1346	171.587	168.545	160.919
gene35593	rcc2.L	103.219	232.024	164.741	40.0611	214.115	179.227	157.082	149.838
gene15232	gpi.S	124.696	167.832	164.602	86.6972	153.73	154.513	207.43	203.651
gene7463	ptbp1.L,ptbp1.S	94.5047	48.3501	164.406	50.721	126.616	160.158	148.914	148.356
gene13096	zc3h13.S	89.5529	217.334	164.295	56.875	264.215	157.227	144.8	153.479
gene18190	cdc42ep2.L,MGC53732	96.9961	61.4774	164.262	54.7575	154.076	148.042	144.276	148.292
gene20185	smad1.S	98.2418	102.102	164.235	93.59	154.882	192.441	157.58	164.575
gene46650	LOC108698702	78.7139	61.867	164.108	63.1467	121.444	159.198	155.716	144.791
gene3465	smarca4.S	136.666	131.394	163.993	71.8316	162.796	194.367	181.972	190.147
gene49612	tmpo.S	115.286	169.751	163.701	98.7999	181.77	122.448	183.997	185.352
gene40536	zfand5.S	100.67	36.0327	163.575	67.405	39.6919	161.203	170.857	171.581
gene5700	ppp4r3b.L	92.5303	156.958	163.528	96.0119	231.64	185.93	166.898	165.861
gene41722	pttg1ip.1.L	72.2271	213.706	163.492	53.3776	260.852	128.556	150.349	155.281
gene19377	snrnp27.S	94.4754	439.191	163.405	49.2318	175.823	165.957	167.647	158.614
gene3376	MGC53372,ncoa5.S	90.1357	138.788	163.393	68.6941	171.297	154.767	156.525	160.547
gene49976	LOC108707155	121.025	202.349	163.32	28.2715	136.726	85.1423	224.681	236.834
gene17008	eif3b.L	68.1327	30.2077	163.124	46.5002	119.798	115.285	154.191	146.867
gene1178	chmp1b.S	102.677	280.525	162.99	80.2584	212.801	163.083	150.508	147.355
gene1040	clns1a.L	123.818	292.069	162.972	69.8993	203.3	168.048	176.008	177.292
gene6715	pygl.S	74.2517	38.7064	162.944	45.4527	85.9597	106.086	139.541	131.431
gene17770	aes.S	79.9871	105.62	162.861	90.9846	153.607	148.629	146.588	141.65
gene9196	LOC108704304	63.026	6.29887	162.818	91.492	2.26909	134.637	111.615	110.919
gene17435	ezh2.L	75.0925	118.201	162.753	57.2294	212.386	143.463	146.509	148.545
gene8766	ncapg.L	88.2203	76.224	162.713	45.653	136.655	119.592	160.136	160.33
gene13480	mcm10.L	109.369	203.353	162.685	79.3828	122.729	133.894	167.617	164.678
gene9051	acat1.L	173.249	58.0007	162.644	92.6572	176.235	153.158	220.748	219.348
gene3499	anxa4.L	78.071	31.9302	162.582	35.2589	85.3787	94.4208	156.948	153.814
gene46563	reep6.L	71.321	91.7173	162.554	137.45	147.061	152.235	148.784	147.027
gene11413	mpp1.L	86.6287	113.499	162.529	80.4107	223.739	171.485	169.397	168.405
gene37108	rpl36a.S	187.608	259.13	162.526	70.6071	135.633	173.978	191.85	238.43
gene293	siva1.L	85.0239	439.971	162.295	30.315	177.981	150.691	185.524	178.73
gene10710	nudt21.L	54.1561	346.577	162.141	88.0499	203.086	164.979	148.363	154.613
gene5429	pds5a.S	90.8388	235.954	162.049	82.4167	207.523	176.377	171.395	170.339
gene9211	kpna4.S	92.5918	24.5492	161.877	61.1954	136.8	175.003	172.37	178.253
gene50840	LOC108703840	170.418	7.24022	161.746	0	1.23297	91.2356	164.257	161.412
gene8393	atad3a.S	105.006	102.104	161.737	36.7939	155.793	164.954	174.415	173.518
gene10441	kpna7.S	110.738	82.661	161.718	48.3988	91.8258	84.6803	216.352	211.741
gene13196	fubp1.L,fubp1.S	102.025	314.572	161.658	93.4759	219.452	192.085	180.52	177.957
gene6548	eif4enif1.L,LOC414649	90.9105	21.3663	161.64	87.9805	68.0104	166.784	144.935	149.712
gene19206	fubp1,fubp1.S	92.6494	343.75	161.618	77.7356	228.079	181.641	155.051	159.143
gene46749	ctnnd1.L	96.1922	273.931	161.578	40.0601	233.244	138.604	172.341	174.518
gene49632	ubxn2a.L	51.858	208.993	161.44	78.068	173.727	145.608	121.311	114.433
gene14530	ppp2r1b.S	106.212	379.16	161.178	75.6505	253.936	146.363	178.375	171.872
gene10320	cct6a.S	94.4695	69.2388	161.104	72.2094	167.901	140.858	163.207	160.691
gene42550	LOC108696940	62.8765	119.687	161.082	74.2936	292.664	199.588	137.899	142.499
gene7807	hist2h2ab.L,LOC108696445	87.9063	4.90583	160.988	16.542	5.96738	162.097	154.271	154.753
gene179	fam104a.S,LOC108702695	87.0735	133.253	160.963	46.0836	151.115	131.846	146.449	144.045
gene19154	ipo7.S,MGC79934	122.205	14.9982	160.892	107.707	71.395	178.014	179.529	176.927
gene50378	kif4a.L	71.5687	100.231	160.86	85.7329	79.4248	156.009	151.355	153.842
gene12448	MGC80496,ogdh.L	113.476	128.239	160.838	80.8244	166.704	173.338	164.933	158.342
gene8910	LOC108716011,rplp0.L	84.3552	83.7043	160.828	83.6276	106.059	88.7209	163.044	166.302
gene2452	btg1.S	84.4038	356.233	160.804	61.2626	273.073	163.271	178.118	175.921
gene2965	MGC78845,srsf7.S	101.209	387.203	160.768	47.3626	271.296	202.841	152.192	156.586
gene3002	canx.L	86.2032	24.3146	160.737	80.5482	116.864	124.563	138.413	145.973
gene2543	sec61b.L	115.175	145.596	160.687	88.3288	168.779	154.543	154.287	146.375
gene43317	aldoa.S	93.4868	22.7816	160.507	62.7341	96.2618	136.79	138.427	141.23
gene48204	snrpd2.L	45.5686	359.348	160.276	53.4287	200.449	173.096	100.194	104.065
gene16602	LOC108712659,rps28p9.L	83.9448	88.3846	160.274	18.5438	53.1815	99.0003	170.883	162.718
gene4001	wdr1.L	89.6741	66.5303	160.258	66.5506	115.375	125.79	143.331	147.773
gene42782	depdc1-b	84.908	51.7223	160.163	80.0537	76.709	137.972	151.917	154.656
gene12184	cox5a.S	122.894	43.6488	160.108	0	50.6805	148.156	154.235	154.312
gene5175	arf5.L	86.1543	75.0093	160.038	78.1665	184.978	149.804	180.315	176.076
gene3310	ssb.L	88.6398	406.205	160.031	48.8343	248.393	150.412	164.064	165.314
gene12394	exosc1.L	43.2604	131.534	159.941	109.899	181.045	119.099	114.988	124.132
gene20466	LOC108705792	279.359	6.04441	159.935	1331.57	28.5044	383.088	299.484	297.792
gene14400	pcyt1a.S,pcyt1b.S	91.188	150.534	159.702	78.3055	153.775	133.545	157.109	153.759
gene49009	polr2f.S	95.7129	168.303	159.66	52.5727	124.459	144.384	132.247	156.227
gene14221	MGC83291	102.031	65.0651	159.615	51.8398	154.281	156.121	158.104	154.308
gene4058	LOC108703788	96.1155	0	159.547	0	1.46805	185.694	173.419	188.116
gene2290	LOC108716974,rpl6.L	120.343	64.4672	159.522	20.8444	47.9364	74.1886	159.159	162.815
gene11058	pabpn1.S	69.0377	334.122	159.513	70.1532	278.59	181.663	151.676	156.762
gene1517	c20orf24.L	107.721	319.555	159.508	91.2177	247.412	190.815	160.253	164.054
gene43781	LOC108712870	98.7004	391.008	159.255	96.4378	174.815	181.52	161.597	150.912
gene40478	LOC495455	107.633	58.9291	159.245	83.2177	139.272	148.906	149.824	146.187
gene431	gtf2b.L	82.5749	90.9903	159.223	73.254	134.051	117.599	142.139	143.79
gene50977	LOC100490530.L	49.3892	242.624	159.177	0	8.24408	6.7475	85.1161	88.4143
gene6511	rpsa,rpsa.L	104.08	17.4253	159.098	9.79277	51.1352	91.1567	140.891	138.056
gene5306	hn1.S,LOC108702817	99.4431	397.655	159.069	85.5039	162.566	186.211	149.451	148.703
gene4913	krr1.L,krr1.S	86.1812	149.182	158.952	54.7336	238.417	129.246	169.904	165.934
gene1690	kbtbd2.L,LOC108719006	96.0751	48.4184	158.795	89.0521	118.148	165.022	179.335	175.628
gene40620	cdkn2aipnl.S	77.2784	257.168	158.75	50.6627	210.404	162.112	158.473	155.494
gene13674	cct4.S,LOC398959	121.027	67.084	158.691	34.1619	111.837	99.3747	190.262	183.619
gene2594	LOC108715321,pes1.L	89.606	275.438	158.613	91.0539	229.723	126.358	165.519	158.385
gene9726	rbm24.L	96.3028	8.15292	158.441	65.6371	79.429	191.342	151.244	145.914
gene699	atp5h.L	87.8282	34.0302	158.382	44.6237	24.7501	95.4465	145.544	141.758
gene2545	akirin1.L,MGC53321	90.2619	247.367	158.239	56.6176	249.84	148.033	169.707	160.543
gene11729	eif3i.S,LOC108709580	55.3892	107.306	157.947	38.8167	102.658	78.0443	114.57	108.067
gene8090	matr3.S	99.5372	292.047	157.782	52.7716	288.29	181.803	167.153	166.542
gene42609	gtse1	89.348	98.0313	157.608	96.962	123.06	126.246	130.419	130.618
gene13274	LOC108698330	84.9492	358.321	157.56	70.627	180.045	162.748	125.879	126.492
gene4994	cct8.L	89.0434	108.873	157.491	39.9186	131.763	104.053	130.735	128.276
gene12382	LOC733191,vbp1.S	96.1549	251.917	157.322	68.5674	209.63	161.326	206.442	197.412
gene44986	LOC108709608	104.957	58.1412	157.247	74.9905	135.126	203.77	176.181	175.925
gene8133	LOC108716895,ndufaf4.L	66.3355	81.213	157.246	84.2592	106.765	150.907	105.907	106.506
gene10790	sdcbp,sdcbp.S	73.0615	165.579	157.059	42.0238	201.245	117.69	156.625	151.579
gene42504	kiaa1524.L	80.6204	57.9994	156.984	53.8968	119.768	138.952	162.114	160.27
gene42388	ldlr.S	59.7297	1.42273	156.924	59.6999	3.63424	124.118	100.017	99.0072
gene10245	actr3.S	60.012	40.7313	156.911	74.6715	144.45	134.801	140.972	133.549
gene15793	LOC108708028,ywhae.L	74.0839	64.1681	156.87	83.6455	107.658	154.784	146.86	143.77
gene4820	ccne1.L,cycE1	84.5872	242.933	156.647	64.0885	248.567	195.202	158.307	152.275
gene18526	anp32e.S,MGC114736	28.623	230.279	156.457	56.5552	273.02	120.276	100.029	99.1071
gene7885	flj12750,vps37b.L	87.8438	202.169	156.422	89.2633	206.757	154.439	154.895	145.877
gene45607	LOC108713808	90.3345	25.4442	156.332	68.3574	139.766	169.772	158.022	155.061
gene1107	cox5a.L,LOC108711316	86.6024	74.2088	156.322	33.8469	76.007	124.521	146.567	142.405
gene341	LOC108705579	75.6428	251.734	156.306	61.1427	184.331	98.1966	146.76	148.571
gene40875	LOC108719141	64.869	122.061	156.287	11.365	205.402	113.571	129.022	128.382
gene3944	dbf4.L	89.9611	265.386	156.243	66.4834	232.938	139.501	161.877	154.41
gene9080	cdk2.S	71.9064	112.349	156.145	68.1145	99.0129	181.399	176.805	171.619
gene17112	psmd12.S	80.9075	230.594	156.139	47.4316	221.796	148.797	151.196	146.645
gene37966	arhgap21.L	104.718	139.744	156.131	65.759	194.305	185.014	157.13	155.736
gene17102	klf2.S	122.08	13.374	155.934	60.919	37.9086	223.264	158.798	161.968
gene6199	MGC82420,sf3b4.L	114.808	178.399	155.926	27.3429	192.343	200.562	153.092	142.444
gene8547	LOC108710764,nipal4.L	50.777	43.7924	155.871	74.6806	80.0864	128.95	119.444	117.517
gene20249	ctu2,ctu2.L	107.478	427.02	155.861	53.2757	247.561	153.38	175.845	179.305
gene2628	ptpn2,ptpn2.S	87.4347	81.8271	155.858	145.766	217.659	161.532	120.65	131.956
gene11788	eif3i.L	102.231	108.258	155.84	61.6252	201.744	118.103	156.306	154.941
gene1495	ccnc.L	76.567	58.0026	155.835	29.9247	85.2811	87.0488	129.533	134.536
gene34951	eif4e3.S	72.9955	161.342	155.818	67.4318	184.265	163.385	144.47	138.784
gene11347	LOC108716910	85.2202	82.7676	155.751	41.2368	160.473	122.542	160.69	156.58
gene50000	lsm7.L	78.0992	129.688	155.738	56.6866	178.675	140.648	141.452	154.84
gene48757	acsbg2.L	102.545	98.2201	155.68	80.4245	199.618	148.866	188.612	187.492
gene37725	smc3.S	100.292	260.917	155.505	58.3469	182.698	147.23	157.145	157.818
gene45789	LOC108700584	73.8385	88.3877	155.385	61.7638	39.2389	156.572	137.712	138.862
gene15651	cyp26a1.L	66.0432	321.106	155.288	78.0353	135.967	152.757	116.52	111.652
gene6227	ddx56.L	94.5566	48.4747	155.207	46.3566	137.849	153.453	142.677	141.17
gene36413	xnf7.S	93.7134	312.611	155.206	47.6138	212.396	175.576	174.799	175.971
gene2200	h3f3c.L	89.948	317.118	155.179	74.1093	174.441	117.934	171.852	167.579
gene9758	vdac2.L,vdac2.S	61.4994	100.705	155.118	71.4208	158.21	124.655	156.527	147.655
gene14037	eya3.L	101.619	123.264	155.006	83.7252	169.138	133.396	144.581	143.854
gene39400	dda1.L	70.2577	252.003	154.885	69.8409	205.755	177.933	125.104	126.792
gene13615	LOC108712768,rfx2.L	90.7102	36.2347	154.877	68.4736	66.4796	167.82	153.606	145.718
gene209	ets2.S	85.3593	129.326	154.857	52.4244	193.415	124.609	152.8	147.299
gene48811	magt1.L	60.0839	14.5502	154.682	61.0547	81.6025	167.575	143.365	146.307
gene1979	smc4.L	75.7018	305.444	154.531	68.5766	223.049	153.567	166.778	173.416
gene18229	rhov.L	109.114	24.3909	154.525	127.935	69.2271	166.375	166.392	170.674
gene15333	wdr82.L	91.7132	200.737	154.509	72.57	257.002	146.398	162.468	165.933
gene4450	ankle2.L,LOC108716081	92.8074	45.0868	154.442	80.0312	83.8613	180.84	156.668	159.025
gene3563	kif20a.S,LOC495414	73.7804	166.006	154.35	43.4052	158.217	135.445	149.626	148.686
gene14953	LOC108712847,oaz1.L	99.4968	384.318	154.299	86.0465	140.846	140.611	167.814	163.901
gene19482	cnot8.S,LOC108712625	83.8055	240.493	154.289	42.5799	235.589	135.884	159.592	161.999
gene19730	LOC108709952	74.3837	337.466	154.104	70.4612	207.274	144.902	150.412	158.817
gene17196	eapp.L	81.487	132.751	154.083	37.6381	201.797	144.05	145.592	145.614
gene49218	ppp1r15b.L	60.0925	161.56	153.975	62.3097	149.533	87.4286	118.482	116.022
gene49406	kpnb1.L	110.15	149.735	153.829	89.4116	179.46	139.169	168.073	169.91
gene12165	umps.L	64.513	25.2157	153.545	17.2514	59.5881	89.9362	125.347	116.454
gene17521	szrd1.L	70.4099	230.404	153.452	27.5183	165.471	140.792	131.023	130.027
gene8854	tnfrsf10b.L,tnfrsf10b.S	122.628	147.581	153.424	67.9687	139.452	157.01	170.29	171.829
gene49788	LOC108701204	118.19	103.461	153.385	100.083	162.468	168.287	142.613	149.607
gene16624	rnf41.S	90.0248	46.3267	153.343	80.0445	72.3947	172.578	186.768	185.348
gene18292	sept10.L,sept10.S	69.2401	213.854	153.304	57.6712	135.593	92.9597	113.558	111.309
gene50236	smarcd1.L	102.065	343.42	153.258	118.09	298.802	216.301	166.271	170.4
gene860	khsrp.L	108.15	203.884	153.181	60.5736	177.23	210.705	149.974	140.435
gene3921	LOC108707143,pus1.S	80.215	38.409	153.099	74.1011	101.12	133.771	159.786	164.225
gene11895	cs.S,LOC108709827	109.008	141.743	153.022	47.2272	156.584	153.249	136.872	136.562
gene42926	fam83d.L	64.8536	154.41	152.977	76.7785	100.575	122.073	88.3759	86.1034
gene17177	btf3l4.L	78.8062	121.963	152.959	27.6137	168.099	152.147	148.669	144.085
gene41072	znf639.L	96.276	93.5053	152.896	85.4087	157.343	118.245	161.262	160.268
gene34808	LOC108710854	30.8385	155.169	152.796	26.1141	53.6964	73.2829	104.262	100.856
gene2477	ppwd1.S	68.4257	99.4217	152.783	115.886	206.063	141.451	146.891	136.692
gene5218	LOC108709804,rb1.S	84.486	59.5641	152.758	74.8244	140.111	136.121	129.716	128.927
gene38088	LOC108698632	46.3229	76.0315	152.623	39.2262	113.558	134.914	99.4646	128.733
gene36306	LOC108707956	110.551	72.0979	152.623	86.1998	149.711	158.348	172.639	171.215
gene17012	ccnb3.S	38.2261	65.1075	152.577	58.2656	59.9036	85.41	60.5068	61.5041
gene17091	rpain.L	100.838	90.2779	152.446	46.5762	123.746	134.53	157.876	152.761
gene7459	ik.L	79.7471	262.678	152.434	95.6672	261.422	128.841	133.9	138.4
gene19690	kiaa0101.S	95.3132	208.832	152.345	59.298	146.263	161.332	165.007	180.365
gene7212	eif3l.L	98.6178	148.448	152.173	56.4571	119.716	92.017	126.294	127.593
gene9912	srsf10.S	103.914	228.995	152.107	46.197	292.474	170.521	159.159	150.157
gene8903	LOC108717778	74.9299	59.7546	152.064	68.9204	106.553	156.344	141.025	135.881
gene14320	rps3a.S	120.889	79.1511	152.023	11.3743	48.315	75.9056	197.131	173.554
gene40685	tbrg4.L	113.181	63.496	152.008	64.6929	126.8	179.577	131.246	135.498
gene4599	LOC108714393,znf326.L	92.9969	260.962	151.97	68.3878	317.911	181.489	139.655	160.8
gene357	nol12.S	81.556	164.144	151.953	71.824	247.838	136.325	136.083	145.607
gene45822	sumo1.S	51.3863	357.702	151.44	46.0735	195.708	165.034	157.163	151.051
gene8097	tardbp.L	83.6548	285.436	151.345	85.9617	346.149	178.962	133.662	147.697
gene20446	mcm7.S	78.2864	317.581	151.263	101.389	248.044	157.343	116.612	120.251
gene6928	MGC80147,trmt6.S	80.1246	158.049	151.25	29.607	274.555	161.611	158.281	152.264
gene14439	hnrnpa0.S,hnrpa0	90.7998	335.824	151.191	68.1518	206.232	188.561	129.76	125.678
gene14994	ppp4r2.L	93.5582	35.1609	151.136	77.9263	69.1536	153.477	137.61	140.929
gene14460	loc100487104.S,LOC100487104.S	76.9123	19.0853	151.099	57.8927	40.9202	73.8014	128.703	121.642
gene16280	prpf6.L	69.1016	52.4099	151.094	58.5152	137.34	145.685	136.797	131.622
gene6733	wdr61.L	71.743	113.448	151.014	46.7323	173.472	115.47	152.94	154.395
gene15792	pld3.L	85.2164	314.995	150.808	89.9671	243.412	169.918	145.301	139.47
gene39325	coro1c.L	72.6309	159.536	150.666	51.975	202.495	140.342	163.233	159.339
gene48554	LOC108718258	113.967	48.2029	150.52	71.7823	85.3235	164.427	169.496	164.568
gene2509	hbz.L,MGC82602	71.4954	66.6897	150.447	10.0904	53.7813	77.0064	122.487	113.075
gene2062	atad2.L,LOC108718603	71.405	51.1548	150.434	45.3493	100.073	121.83	131.422	135.442
gene5956	timm23.L	79.4535	229.54	150.4	120.398	200.62	122.641	155.162	151.856
gene8289	mcm6.L	86.4842	164.177	150.16	55.5574	100.437	79.1642	170.639	170.302
gene6861	dnajb9.S,LOC108713123	81.0964	129.844	150.11	68.0424	81.4099	96.766	143.492	147.506
gene5302	lsm3.L,lsm3.S	51.0036	141.01	150.086	32.3923	79.7519	60.9705	72.8286	79.5671
gene3252	ppat.L	75.3178	91.9178	150.067	64.86	131.086	143.17	122.481	123.497
gene10303	acat1.S,MGC83664	63.6389	78.7678	149.961	33.1627	113.949	102.71	110.002	112.566
gene12317	rlim.L,rlim.S	101.829	87.4586	149.875	68.983	130.553	150.736	165.146	157.23
gene176	mknk1.S	80.2761	41.0127	149.816	51.6287	59.5056	124.741	152.255	149.444
gene12333	rae1/gle2,rae1.S	72.6617	347.39	149.772	25.1713	168.667	151.037	144.063	146.83
gene49020	LOC108696656	90.1015	302.861	149.739	88.036	270.58	178.962	154.382	153.385
gene6569	dscc1.L	63.9561	88.7973	149.733	37.1369	135.392	130.905	123.185	127.171
gene11090	hnrnpc.L	91.3339	180.517	149.661	37.4989	179.83	147.421	160.113	161.569
gene13528	eif4e.L	72.4872	72.8751	149.661	58.592	149.692	148.383	124.308	122.609
gene42276	tmx2.L	75.1954	239.381	149.643	23.8783	157.311	111.545	131.688	133.434
gene7511	dynll1.L,dynll1.S	66.7098	223.859	149.564	24.2099	155.238	127.593	170.374	169.805
gene1581	csnk2b.S	74.0412	328.101	149.49	51.888	162.146	154.49	144.911	137.32
gene7373	LOC108699216,srp54.L	86.7701	112.883	149.374	17.1208	183.201	121.871	144.436	146.121
gene6224	cwc15.L	91.0829	228.413	149.361	46.2773	85.5575	61.2378	112.445	112.053
gene46166	LOC108714434	90.7819	24.839	149.096	67.527	85.7135	165.762	157.316	157.31
gene6072	LOC108706499,smox.S	91.8441	237.084	149.084	79.008	218.838	182.088	147.54	146.147
gene42372	LOC108707167	98.9888	34.8387	148.981	80.4707	37.2843	133.795	152.055	146.37
gene48306	rbm28.L	79.3775	86.2545	148.925	62.0463	200.395	134.57	144.114	149.614
gene9275	aldh3b1.L	71.987	210.993	148.872	56.6657	172.267	126.051	136.596	134.733
gene11137	tmco1.S	102.462	97.3522	148.79	59.7395	216.583	156.546	146.188	144.906
gene3155	e2f3.S	94.6827	157.01	148.702	89.0858	205.516	174.186	146.104	150.698
gene12261	MGC52894,rpn1.S	82.3389	53.325	148.676	43.2773	107.462	114.042	123.142	125.188
gene17651	zfand6.S	104.595	188.313	148.649	87.4499	237.329	141.581	161.417	161.199
gene38473	MGC82632	128.472	243.863	148.634	138.46	195.333	210.524	171.107	188.805
gene3107	slc25a44,slc25a44.S	87.8597	116.65	148.613	46.6385	186.21	158.013	129.041	125.06
gene11444	MGC80249,snrpe.S	69.7787	163.973	148.589	98.481	217.953	160.426	177.928	180.32
gene45503	csnk1a1	102.888	257.31	148.362	91.9657	219.353	146.102	143.426	140.882
gene11901	cct6a.L,LOC108708336	70.0505	28.2048	148.248	21.4405	144.557	118.574	154.257	152.955
gene9253	srp19.L	70.1271	282.648	148.155	12.2863	161.552	99.2307	145.426	141.739
gene2995	mob4.S	74.2484	449.715	147.976	26.0166	176.326	143.348	186.761	176.88
gene1914	pphln1.S	84.9689	247.571	147.965	89.0829	277.914	162.751	145.57	142.474
gene391	LOC108707883,sod1.L	75.42	117.525	147.956	99.9635	109.084	147.104	192.331	202.871
gene34981	LOC108702655	115.179	40.5912	147.845	78.5025	101.176	189.403	159.087	151.915
gene12616	spdl1.L,spdl1.S	88.4023	191.412	147.842	110.967	175.848	160.584	137.345	135.191
gene14017	naa40.L	68.6663	316.92	147.812	30.7835	222.93	139.412	137.285	131.005
gene49830	gnl2.L	75.6344	10.7619	147.797	45.5929	29.0764	79.5759	142.5	141.351
gene14216	parvb.L	70.671	173.003	147.781	21.9836	81.0881	61.6916	90.3562	87.3229
gene2950	ier5.S,MGC81179	81.1047	6.83154	147.756	53.7491	18.9048	131.213	128.252	116.043
gene4035	gpatch4.L	76.5634	279.726	147.688	126.849	274.558	154.833	130.961	136.903
gene5772	fam64a.L	92.8298	114.116	147.68	56.8252	107.467	134.574	147.47	140.095
gene5743	cep152.L	53.4318	119.105	147.651	32.3779	78.8403	106.885	155.712	151.039
gene11573	xpo1.S	92.2232	74.0786	147.622	54.6183	137.818	143.435	152.623	155.805
gene1180	eny2.S,LOC108695423	102.785	339.95	147.562	42.3428	205.828	160.366	139.884	139.667
gene10140	gstm1.L	68.0743	77.9299	147.554	15.7214	111.868	115.138	110.637	112.156
gene18932	rbp2.L	80.8325	1.77952	147.485	18.6679	5.05071	86.8857	142.665	152.04
gene17596	cdc14b.S	79.6945	65.3053	147.322	67.4852	150.467	141.721	152.007	150.759
gene43645	grx5	115.207	29.5401	147.263	17.2159	55.8945	109.587	142.852	131.947
gene28484	evi5.S	101.562	159.493	147.224	96.9482	247.323	165.356	163.171	161.774
gene8200	hspd1.S	65.7811	134.565	147.203	39.5787	178.59	102.941	149.729	147.446
gene11759	rcbtb1-b,rcbtb1.L	89.8312	228.802	147.097	67.9765	189.169	168.327	178.632	177.517
gene49985	LOC108698659	86.6655	110.533	147.08	94.8402	169.17	147.679	135.917	130.274
gene1035	cth.L	96.0621	311.912	147.033	94.6261	263.158	157.998	159.927	152.083
gene37125	krt18.S	95.3963	59.3583	146.957	10.0977	76.4957	63.9305	136.828	136.798
gene49206	eif4e2.L	136.862	26.2756	146.805	56.381	72.2033	187.163	200.282	193.682
gene998	LOC108717645	106.107	17.7012	146.777	35.9405	4.86196	192.492	140.776	172.969
gene3100	sppl3.L	79.2242	11.9142	146.739	49.626	25.2122	168.324	132.479	135.278
gene19769	tagln2.S	77.9558	72.188	146.716	59.7852	83.3026	85.9325	114.902	103.261
gene9577	aldh2.L	53.5471	70.7101	146.693	48.8316	170.431	104.327	112.321	110.699
gene43213	srsf3.S	70.9463	385.966	146.649	96.403	224.876	155.922	150.484	148.081
gene10890	gpi.L,LOC108714108	128.777	114.03	146.631	59.4806	221.187	138.42	229.083	226.482
gene40701	LOC108708921	123.502	114.47	146.585	95.6807	131.181	217.104	153.158	154.598
gene8976	baz1b.L,LOC108707993	76.3507	38.9138	146.567	63.1501	71.7598	170.81	156.49	159.971
gene6544	cox6b1.L	150.453	41.2188	146.545	69.4929	65.1793	91.9584	125.181	152.042
gene7552	coro1c.S,MGC52538	94.5389	215.373	146.4	87.6798	273.013	184.996	157.199	158.597
gene10874	stk35.S	93.2206	131.397	146.356	54.6502	179.649	163.649	146.289	146.361
gene1086	eri2.L	94.8326	285.55	146.269	50.4235	228.889	155.69	168.612	159.819
gene1656	MGC130644,rbm26.L	82.4889	142.339	146.143	38.1008	97.7826	129.646	128.248	119.158
gene4889	LOC108716586	11.436	55.7234	146.061	47.5394	73.171	112.8	17.7342	17.8636
gene19673	cnih1.S,MGC85215	67.022	213.238	146.036	91.3603	167.409	130.749	133.394	134.789
gene16651	blzf1b,blzf1.S	69.5016	117.926	146.011	62.3159	174.969	126.298	116.79	112.508
gene291	erp44.L	61.9478	241.136	145.936	61.2002	174.096	120.281	154.963	152.035
gene42906	atxn2.L	96.7068	79.5501	145.849	46.795	67.1015	129.517	135.877	139.35
gene1201	lbh.S,LOC108717674	108.158	194.494	145.762	76.1719	349.613	200.911	181.024	188.14
gene48863	brrn1	93.9513	72.8054	145.747	63.6463	156.184	145.718	147.269	153.217
gene1265	prr14l.L	76.6027	249.667	145.721	70.9723	206.824	149.728	146.089	145.321
gene17940	gstt1.L	93.3958	201.366	145.485	30.6145	113.062	119.963	116.983	113.949
gene6456	LOC108715488,znhit6.S	62.8541	96.9637	145.437	47.311	114.242	120.219	168.142	162.839
gene3060	pias4.L	75.6133	76.4559	145.433	77.5091	131.112	147.737	148.648	147.483
gene3973	rad21,rad21.L	97.2542	174.086	145.409	86.5294	190.677	169.026	140.802	136.997
gene18434	cox7a2.S	35.1876	61.0685	145.361	0	63.4859	133.074	146.228	137.514
gene10644	lgals3.L	99.095	64.4776	145.008	53.3995	111.453	104.688	130.443	122.734
gene10723	c1qbp.L,LOC108708373	46.4476	134.976	144.962	42.9074	135.243	98.3833	148.49	137.057
gene12054	nup153.L	97.6208	120.504	144.95	73.4802	107.907	185.598	159.26	156.946
gene5564	ptma.S	104.757	166.048	144.862	96.7724	186.418	164.266	134.839	140.01
gene39542	LOC733221	83.5948	211.476	144.807	80.9946	154.037	164.892	137.807	137.49
gene12248	larp6-like.1.S,LOC100137645	96.6674	77.7397	144.785	100.984	168.277	162.114	172.851	167.955
gene48427	LOC108715723	85.1627	17.8495	144.748	45.5468	57.0964	134.83	148.708	146.514
gene15713	hsp90b1.L	68.3772	194.937	144.699	26.9311	202.415	101.105	141.844	146.182
gene19459	snw1.S	66.8949	138.518	144.692	93.59	221.762	139.916	158.623	149.383
gene82	bod1.L	99.1322	127.556	144.683	52.6223	142.169	155.39	169.472	172.32
gene44103	LOC108711514	91.6123	149.109	144.596	47.4963	211.518	137.188	152.04	144.421
gene43739	dbi.L	33.9682	50.4522	144.552	69.0342	42.9585	94.5015	150.687	168.536
gene18208	kansl2.L,MGC154513	91.4877	31.2665	144.514	66.4043	58.9614	125.609	133.718	139.949
gene10464	MGC82073	94.3305	95.9636	144.299	85.3502	183.848	135.485	149.73	148.131
gene3583	snrpb2.L	110.745	244.645	144.28	75.023	158.324	146.668	150.996	145.906
gene35324	hspa5	78.5718	76.4567	144.232	32.8115	150.471	107.986	132.601	118.898
gene36656	csnk1d.S	57.7643	18.3849	144.203	50.3123	32.8964	154.677	117.938	110.077
gene16039	atp5o.S	51.3015	73.5052	144.188	48.8723	89.0329	73.0344	108.403	113.446
gene39761	ints6.S	105.474	44.3723	144.178	58.6742	119.06	178.577	151.559	150.954
gene12902	rbm38.L	62.4024	30.397	144.175	87.4631	97.6127	145.92	83.4973	81.3309
gene16676	LOC108715776,phf5a.S	99.4118	216.317	144.147	21.9605	168.146	214.191	187.977	208.3
gene12341	LOC108707288,skiv2l2.S	94.9091	250.493	144.071	39.2915	162.551	122.12	161.591	159.647
gene18643	LOC108703791	186.78	2.51286	144.062	26.3609	0	116.376	188.435	187.265
gene41896	lsg1.L	66.3933	61.224	144.003	51.4572	119.884	113.878	129.758	133.176
gene13766	ogdh.S	107.021	81.9792	143.919	82.1288	114.091	175.812	154.586	158.653
gene9277	grasp.L	90.1584	38.488	143.903	61.6641	84.1331	116.972	144.992	145.872
gene6536	ect2.S	87.8443	23.7086	143.895	57.9192	20.1872	136.769	153.339	149.514
gene34426	cenpl.S	101.482	336.857	143.86	78.1227	215.593	159.88	157.845	159.536
gene12445	eif3d.S	88.1367	211.435	143.809	27.9878	168.672	109.67	140.384	140.926
gene8218	nup155.L	94.0648	59.7736	143.763	63.2867	85.9673	133.909	146.58	148.26
gene16332	MGC83837,pnisr.L	67.4766	164.961	143.746	44.524	225.987	138.507	118.734	123.756
gene7593	pitpnb.2.L	52.6839	150.645	143.716	51.4762	141.918	81.3885	107.172	109.087
gene1017	LOC108708354,mybbp1a.L	73.0081	109.817	143.583	78.4099	177.466	119.927	140.899	141.457
gene10109	med8.S,MGC80409	100.849	130.501	143.523	118.244	124.767	121.938	154.822	149.937
gene2662	fubp3.S	68.8113	103.769	143.487	87.404	167.898	164.516	142.918	147.039
gene12365	akt1s1.S	90.2089	222.304	143.484	84.2911	145.955	140.267	103.096	104.842
gene18167	hist1h2aa.L	34.3079	358.912	143.409	17.4311	108.47	92.4638	163.969	180.337
gene11519	ddx25.L	97.3958	217.018	143.4	84.7037	177.909	125.411	194.936	194.346
gene16533	por.L	63.0629	215.514	143.337	73.7225	144.839	105.674	111.035	109.879
gene20264	c11orf96.S,LOC108715272	61.6932	81.0693	143.328	51.0268	155.215	153.173	115.827	111.81
gene725	MGC115288	93.951	46.2431	143.246	52.3916	97.5704	132.681	148.665	148.263
gene10767	lsm14b.L,MGC86453	93.2336	7.4414	143.224	90.4822	47.233	204.918	135.229	136.81
gene20078	LOC108716796	47.5489	80.1762	143.109	26.8429	34.8601	68.4385	105.142	107.565
gene17873	sept7.L	71.0654	145.499	142.988	71.1196	203.815	133.303	157.583	156.002
gene19545	LOC495170,nmrk2.L	48.6951	269.077	142.958	89.9671	146.351	113.92	99.5504	107.232
gene48984	LOC108700287	71.1432	210.166	142.957	57.0733	184.612	130.865	105.366	105.834
gene42423	polr2i.L	79.8338	363.103	142.906	125.882	167.641	192.903	198.272	188.927
gene50820	MGC68639	116.123	177.311	142.809	55.14	254.807	122.469	207.363	196.296
gene4316	LOC108708072,thrap3.L	116.955	194.849	142.759	108.999	238.587	174.239	145.416	142.692
gene37483	hnrnpm.L	76.4825	207.792	142.621	83.2697	211.173	139.826	121.062	122.307
gene15031	ptdss2.L	97.788	163.174	142.611	92.6941	235.642	149.222	149.903	155.404
gene3623	c1qbp.S	79.275	109.651	142.586	43.5438	182.017	131.882	140.815	144.536
gene11517	fam208a.L,fam208a.S	92.0723	112.86	142.544	61.8783	130.785	137.647	134.282	137
gene5185	MGC85001,samd4b.S	84.5663	38.6419	142.541	49.8717	88.0165	140.216	122.919	124.863
gene46613	cdc7.L	105.628	187.857	142.43	60.5924	161.594	116.42	200.027	188.546
gene5946	dtl.L	118.539	30.6464	142.229	50.5403	64.4956	146.73	220.765	218.244
gene8728	LOC108701325	82.2097	48.3487	142.136	71.6041	122.534	94.1395	147.092	145.616
gene13330	sgol1.L	82.3957	121.44	142.133	83.0054	167.749	144.257	141.578	141.873
gene13772	krtcap3.L	104.648	308.328	142.127	72.5038	176.22	193.54	145.956	160.443
gene10675	mrpl18.L	56.9301	318.782	141.978	60.8948	158.164	118.787	115.577	116.069
gene10313	rpl18a.S	89.5684	91.9255	141.921	0	53.2073	75.089	166.158	161.967
gene19661	inip.S	58.3964	214.009	141.878	74.175	170.181	146.216	139.548	136.854
gene12353	pdia3.S	105.67	151.517	141.836	28.2572	86.7724	90.9014	136.607	132.034
gene4060	csnk2a1.L,LOC108700964	119.86	133.211	141.817	105.911	232.581	202.069	163.464	163.369
gene10366	LOC108709949	68.2644	147.809	141.796	61.2066	166.978	139.295	142.961	142.588
gene1124	hrsp12.L	29.7118	154.096	141.796	56.6099	101.597	102.033	109.204	104.786
gene16214	LOC108711232,pfkfb3.L	82.1555	259.86	141.55	68.8937	252.293	139.938	133.772	139.607
gene5315	sri.L	71.5102	81.9133	141.314	86.5068	122.642	158.091	119.663	117.368
gene9173	hnrnpul1.S,LOC108700275	71.414	78.9313	141.237	90.7099	147.158	144.829	125.294	129.996
gene3206	top2a.L	83.0055	137.864	141.202	80.9388	117.676	167.363	141.046	146.047
gene35452	LOC108713924	69.1582	72.5732	141.197	65.4529	118.741	118.011	143.443	139.492
gene324	ahctf1.L	88.593	36.4069	141.195	48.0368	87.5108	131.455	144.541	141.822
gene40899	brk1.L	120.052	336.169	141.183	84.1321	110.398	136.044	132.749	135.948
gene38720	cebpz.L	71.1298	89.6235	141.144	70.6176	178.698	123.253	155.254	154.613
gene3478	zpax.L	104.618	52.5964	141.132	32.1065	82.8122	92.6629	147.069	143.774
gene19834	sf3b1.S	84.6789	236.996	141.051	72.2534	234.761	160.052	184.337	182.54
gene13506	MGC52567	89.1465	45.6476	141.049	105.227	79.5919	133.556	170.901	164.749
gene6802	LOC108698325	92.1588	2.67233	141.03	56.8252	10.7621	160.711	123.912	129.678
gene16828	gnai3.S	92.7399	13.6456	141.012	59.6446	26.9491	141.863	142.88	140.899
gene40172	LOC108704202	108.777	258.708	140.929	47.1795	206.059	208.054	150.856	139.121
gene12657	api5.L	87.8197	81.3093	140.827	96.7649	168.281	166.13	134.037	138.934
gene18890	grhl1.S,LOC108718241	78.1406	65.9129	140.804	42.2858	75.4449	108.937	116.294	114.164
gene38671	LOC108711828	76.9959	296.447	140.485	39.5152	161.328	92.4984	143.503	146.405
gene12320	kif23.L,LOC108711513	84.8805	119.671	140.461	39.2055	167.264	127.883	129.478	130.283
gene46384	ccdc94.L	61.5977	77.5998	140.345	51.3058	77.3176	117.991	137.285	139.937
gene12008	pmel.S	140.608	93.4821	140.343	33.7513	90.403	79.5066	222.548	219.955
gene8376	rrp12.L,rrp12.S	73.5792	18.6375	140.325	35.4504	55.0193	101.468	140.173	138.913
gene5074	pold2.L	87.5502	137.978	140.296	42.3643	156.837	166.729	144.083	138.537
gene10094	LOC108704610,mybl2.L	101.224	2.59166	140.235	88.3593	19.1249	186.241	130.156	128.418
gene5921	slc20a1.S	61.567	56.8137	140.206	92.421	168.399	200.114	103.251	103.96
gene45299	smc5.S	50.8371	83.2717	140.157	37.7281	184.679	112.033	123.419	127.301
gene2563	loc728026.L,LOC728026.L	49.6668	367.799	140.123	98.7444	302.187	160.329	103.096	107.032
gene17701	fxr1.L	68.5772	118.675	140.114	35.2342	193.94	130.763	142.174	134.12
gene14782	smarcc1.L	81.5449	164.907	140.11	32.7089	179.155	160.57	130.116	135.49
gene7778	LOC108708175,mov10.L	71.7882	53.7341	140.066	88.4221	63.6954	106.164	137.363	137.941
gene16847	nusap1.L	71.4812	52.9255	140.043	68.8792	125.028	128.791	111.618	108.827
gene14529	LOC494651,pdcd4.S	101.388	75.8722	140.039	48.4829	95.2648	93.9532	157.581	158.384
gene12881	ppp2ca.L	98.9363	280.897	140.033	43.3341	187.354	159.868	150.906	145.336
gene35426	sae1.L	70.5291	190.42	139.947	30.4973	176.164	128.636	124.529	120.378
gene18016	LOC108709826,wdr61.S	59.6659	53.6676	139.946	17.3229	110.14	91.2966	120.423	126.787
gene8164	ivns1abp.L	96.8693	306.224	139.916	51.561	201.516	118.386	173.913	173.95
gene34584	ticrr.L	84.5761	49.4048	139.912	64.6881	39.504	152.752	137.986	135.203
gene38901	LOC108709472	92.5423	133.569	139.89	40.187	57.9523	98.4722	145.822	143.949
gene14084	stambp.L	67.5561	78.2699	139.725	53.8413	138.205	120.229	105.446	110.638
gene20334	tomm40.L	83.525	133.497	139.656	93.3621	192.663	144.651	124.422	126.023
gene39027	cr1b	94.5067	79.7837	139.644	40.0141	112.591	156.11	150.58	146.232
gene41812	ptp4a1.S	78.1815	42.6173	139.633	65.4252	104.69	108.593	136.59	128.211
gene20488	MGC83235,ythdf2.S	73.7074	51.5125	139.621	73.9129	163.714	137.773	115.209	111.325
gene39777	LOC108703798	0	0.781484	139.52	0	1.99623	66.4927	26.0361	19.1941
gene5741	kmt5a-b,kmt5a.L	110.671	133.057	139.5	92.6132	255.045	142.853	124.388	141.048
gene18089	ppp1r3b.L	92.424	249.857	139.472	64.4532	225.451	143.532	156.005	156.846
gene11372	zp2.L	100.485	144.682	139.294	17.8096	48.0243	32.0999	151.488	154.375
gene14406	papd4.L,papd4.S	86.229	175.912	139.292	39.8284	83.2431	147.889	125.537	126.326
gene47555	LOC108716541	113.702	2.54949	139.172	0	0.434163	158.162	174.409	172.28
gene14213	hnrnph1.L	70.5396	308.515	139.156	71.6794	245.237	147.63	145.194	138.939
gene10020	MGC115451,phax.L	111.601	95.4811	139.106	76.8844	201.082	156.775	167.435	165.809
gene5693	adss.L	75.952	92.8005	139.101	43.8519	108.441	110.454	135.732	138.297
gene7477	ythdf3.S	87.8477	119.467	139.011	55.792	203.529	154.233	140.095	134.347
gene20213	gamt.L	72.024	109.633	138.965	65.3463	157.351	112.711	115.032	115.988
gene8813	prkaa1.S,prkaa2.S	70.6515	237.017	138.963	54.7575	164.611	131.176	127.652	126.438
gene16503	sox11.L	51.9741	62.77	138.914	76.1739	150.448	136.427	80.6912	81.6527
gene42973	hist1h1t	78.1269	2.19357	138.914	34.5171	1.40082	167.74	127.023	124.848
gene1323	yy1.S	83.0858	94.9503	138.905	66.4043	217.646	162.973	153.411	157.607
gene18847	LOC108720016,snrpd1.S	87.5443	221.169	138.893	72.1288	194.498	133.296	125.566	140.969
gene18927	zic2.L	104.533	105.983	138.817	76.4803	193.817	208.662	140.681	137.528
gene13211	lemd3.S	82.8016	111.562	138.733	80.4276	215.677	177.745	134.576	145.376
gene5113	ell2.L,LOC108717364	81.6216	57.5007	138.723	50.267	152.094	128.877	133.627	133.407
gene12678	MGC86495,unnamed.L	97.4581	179.239	138.722	113.754	181.583	200.831	154.358	144.48
gene468	sept11.S	58.9229	117.957	138.712	41.9125	193.423	114.544	136.007	136.351
gene17062	atp5c1.L	104.321	160.8	138.684	25.2396	163.548	100.629	159.808	145.966
gene17619	birc5.2.L	59.0243	221.392	138.653	69.9744	147.399	141.972	114.391	115.922
gene12439	zfp36l2.L	88.8589	2.86913	138.618	73.3645	17.5589	202.211	110.781	110.898
gene48332	LOC108719366	91.0568	56.7148	138.554	59.9719	91.0575	154.907	145.49	150.555
gene44308	nipal4.S	70.3417	124.077	138.387	33.0918	164.202	137.938	123.246	123.368
gene46643	secp43	64.6487	21.823	138.355	29.8606	66.2475	109.344	139.09	130.862
gene20347	hnrnph1.S	89.5279	218.962	138.328	74.6806	198.747	132.203	147.235	145.164
gene16762	mad2l1.S	76.7046	214.121	138.27	85.0299	130.939	145.498	176.887	164.056
gene18721	LOC108697639,ube2j2.S	112.373	17.0424	138.231	34.6027	57.4202	131.051	141.177	134.044
gene15152	psme3,psme3.L	74.6138	273.628	138.221	75.1659	225.206	126.718	140.76	134.752
gene12560	ube2a.L	69.2951	130.518	138.196	41.4205	168.285	109.149	131.06	129.234
gene36074	LOC108715604	61.1793	158.372	138.166	53.593	89.0295	61.6257	126.546	119.149
gene15767	tsku.L	63.6859	96.9943	138.137	89.6653	218.863	170.64	138.08	134.182
gene5325	MGC80197,nup35.S	80.3934	320.061	138.059	81.6925	195.606	150.411	150.067	146.31
gene42998	eif2ak1.L	72.7843	88.0221	137.993	40.3421	73.6748	89.7399	111.175	118.066
gene536	slc44a2.L	96.2237	307.052	137.833	68.7506	199.649	156.463	144.677	144.723
gene39136	mybl2.S	72.967	48.6331	137.79	68.0239	111.346	125.826	106.132	102.432
gene48739	rpl28.S	102.654	154.388	137.788	82.3518	80.9535	92.0645	198.715	201.873
gene6021	LOC108711818,mepce.L	100.088	15.9789	137.78	73.4537	91.4174	151.02	110.63	110.976
gene8693	LOC108702660,prpf6.S	87.7476	127.612	137.734	58.4692	178.955	141.944	142.953	147.277
gene17383	sdhd.S	74.0159	78.7682	137.68	23.0241	103.614	92.4523	136.958	134.304
gene18947	LOC108702612,tfap2c.S	65.1608	24.7388	137.555	80.0386	107.29	185.763	110.627	111.825
gene42482	rps7	95.707	63.3002	137.438	15.6861	32.6785	55.2924	108.333	113.159
gene1140	btaf1.L,LOC108696128	101.828	66.11	137.255	77.6051	167.772	178.512	169.135	168.921
gene46808	cdk11b.S	74.2809	167.89	137.208	47.7729	303.872	135.044	151.866	157.068
gene37204	gcat.S	87.0758	19.6809	137.183	35.3932	65.1157	105.984	132.834	139.615
gene5707	bzw1.L	83.2094	152.936	137.158	32.5208	162.072	118.195	149.251	149.938
gene14601	slc30a2.L	79.3966	168.268	137.081	15.8195	138.032	83.6442	126.52	121.68
gene48611	chordc1.S	94.414	86.9089	136.976	58.9103	110.887	123.268	148.995	148.704
gene3622	ppib.L	64.2019	129.994	136.848	13.5915	157.755	123.727	115.929	108.792
gene11629	ppm1b.L,ppm1b.S	81.3626	180.268	136.812	66.9292	202.278	164.377	127.06	130.151
gene7753	mrpl44.S	105.36	250.892	136.735	53.5313	195.523	136.483	153.368	160.415
gene15909	grhl1.L	51.3072	97.0594	136.724	58.2699	77.8307	110.518	73.838	72.7548
gene34427	LOC108695672	78.7613	81.4652	136.582	33.9127	146.805	136.253	152.699	148.484
gene5851	LOC495010,tnpo2.S	94.2264	105.558	136.557	40.8685	144.06	133.07	122.024	121.242
gene7349	LOC108715815,rhoa.S	82.9221	257.005	136.547	78.7063	211.817	147.036	141.669	142.861
gene12024	gdi2.S,LOC108713042	77.3609	197.296	136.537	62.6609	154.737	126.131	139.619	134.453
gene38286	LOC108696111	96.1769	20.3938	136.471	43.7602	111.095	157.746	142.948	137.045
gene46251	taf8.S	93.9699	186.057	136.454	45.0417	207.655	119.616	147.861	143.221
gene48440	LOC108697536	103.404	257.403	136.425	80.0569	157.305	134.248	135.197	136.072
gene48230	MGC83056	66.7613	40.2042	136.407	96.9144	85.3632	173.388	131.855	136.455
gene11564	psmb1.S	74.1792	200.793	136.194	50.2519	139.019	110.494	126.029	127.962
gene36903	LOC108715872	106.844	50.6274	136.105	14.1	59.1301	69.7271	152.11	145.381
gene10770	ngdn.L	92.5609	39.6323	136.035	71.5648	91.5559	125.256	168.529	164.997
gene42804	dtl.S	81.9965	122.486	135.975	82.4059	136.869	138.344	154.35	151.573
gene12638	cdc73.S	97.368	71.7543	135.87	58.2008	177.464	141.616	162.717	158.277
gene10718	eif4enif1.S	73.6708	30.1981	135.852	53.0931	74.8399	131.641	124.911	131.265
gene13682	b3gnt5.S	66.8692	137.281	135.851	45.6379	112.638	127.204	126.74	123.29
gene17163	LOC108711051,tmtc3.L	74.4182	74.3459	135.65	82.3592	192.341	141.184	127.309	126.341
gene41689	LOC108714482	52.3618	236.697	135.645	0	114.566	154.019	106.843	109.358
gene19277	ppp4c.S	72.8663	285.075	135.616	61.7031	246.573	158.796	137.671	136.748
gene38243	set.S	48.9021	126.318	135.6	124.231	142.848	94.5962	86.4237	66.8109
gene41471	znf569.L	94.2013	27.9755	135.486	82.724	47.0011	157.729	150.961	145.202
gene41044	LOC108713068	75.0576	212.119	135.452	47.1776	311.021	130.913	143.568	142.004
gene2523	hinfp.S	73.5045	86.8739	135.409	49.3251	144.509	131.426	138.322	134.661
gene15048	rab7,rab7a.S	82.0035	75.0204	135.372	75.7532	166.355	140.642	132.958	135.168
gene1448	bicd2.L,bicd2.S	62.5475	110.613	135.346	90.3809	171.014	136.894	135.01	134.859
gene17314	sox15.L	83.2353	361.786	135.268	65.0618	138.476	173.303	104.517	101.444
gene7745	map2k1.L	86.3695	312.271	135.163	32.5056	203.595	140.352	132.566	133.889
gene16437	bax.L,bax.S	75.9273	42.6758	135.16	85.7269	183.039	191.92	162.995	157.753
gene18510	ube2d3.L	79.2067	19.7623	135.102	97.5594	105.086	147.531	153.198	146.542
gene8068	dhx8.S	72.0487	191.719	135.075	43.0664	161.146	118.35	134.039	134.183
gene44643	LOC108709624	85.0107	38.8204	135.066	30.8516	113.353	104.949	131.45	130.389
gene7337	vezf1.S	89.3443	34.5302	134.927	99.7293	36.1005	156.174	146.004	138.356
gene5948	myh9.L	87.8881	34.0407	134.888	28.034	94.4845	103.272	149.943	154.633
gene12436	rilp.S	92.6252	18.3642	134.872	24.7689	96.9467	133.648	196.034	192.23
gene23886	Xelaev18024221m	56.7366	57.2483	134.849	36.0333	54.5946	80.1553	147.134	125.465
gene35853	LOC108717969	71.3682	27.1889	134.82	77.3857	87.3379	157.615	133.016	131.142
gene6032	gsk3a.L,LOC100189575	76.4181	100.875	134.7	65.2546	140.799	143.482	118.128	121.016
gene37862	terc.L	42.7893	0	134.677	0	0.840285	212.576	117.11	123.989
gene38959	psmd13.S	88.8414	94.2964	134.637	0	175.912	152.504	163.059	155.285
gene11006	fxr1.S	75.714	229.91	134.587	84.8574	202.955	118.485	131.469	129.79
gene35233	hsbp1.L	75.656	280.925	134.465	0	132.311	147.628	138.442	136.962
gene46418	rpl37.S	56.1767	54.416	134.426	40.7746	29.7859	83.725	141.417	136.67
gene19544	cdk2.L,MGC81499	74.8212	22.2414	134.415	54.3073	45.059	150.748	140.778	133.247
gene1378	sec23a.S,sec23b.S	70.6339	47.9829	134.414	32.6251	93.6915	117.394	119.543	121.432
gene20325	hdgf.L	87.9427	82.545	134.407	114.302	159.546	175.851	134.1	130.273
gene34753	rps12.L	92.724	49.3998	134.328	47.1112	31.8655	49.9804	160.069	126.328
gene41761	kansl2.S	44.6188	60.3978	134.319	0	5.0326	4.37645	65.404	65.3137
gene47271	LOC100137643	76.6307	329.486	134.284	55.6207	178.217	149.56	155.816	159.322
gene50915	rps4	109.981	56.818	134.248	0	41.6596	70.1187	148.858	143.999
gene4814	uchl5.L	63.5037	25.6306	134.162	25.8119	47.8375	51.6762	83.7976	86.324
gene17057	e2f4.S	78.3481	57.7099	134.118	43.5389	94.2378	121.756	115.699	110.837
gene1444	rnf7.L	64.4806	124.014	134.111	14.244	53.5679	54.5966	88.1771	89.3593
gene12149	c8orf76.L,LOC779083	72.2735	133.471	134.069	26.8688	168.653	117.086	130.753	126.174
gene11034	LOC108714405,tada1.L	84.2034	44.3425	134.026	71.3034	87.6388	128.285	119.439	123.525
gene13914	ehmt2.L,LOC108698559	80.3087	142.307	133.988	22.8498	130.443	124.112	139.41	139.853
gene6183	dnttip2.L	75.4733	80.4448	133.977	37.1094	179.273	131.514	118.562	125.004
gene9222	got1.S	85.6819	174.61	133.962	42.8196	163.736	102.09	146.135	146.952
gene9321	tcea1.S,xtfiis.ob	77.9293	243.798	133.948	33.8	219.475	131.041	123.021	132.376
gene39013	kdm3a.S	72.0823	214.977	133.852	95.0535	194.468	140.931	119.934	129.82
gene37655	LOC108712329	74.0791	188.961	133.774	43.9111	231.498	123.441	156.47	156.849
gene35804	snrpe.L	84.3205	326.03	133.606	149.945	171.547	165.675	164.136	155.172
gene27359	znf346.L	71.7766	101.845	133.555	93.6798	185.928	137.628	137.964	136.145
gene9961	nf2.S	73.9812	172.889	133.528	89.3188	211.551	116.92	134.967	138.893
gene48860	pnn.S	76.5158	146.631	133.461	50.4884	229.077	131.317	141.511	142.81
gene12922	ostf1.L	101.653	300.324	133.458	25.8239	163.491	135.216	145.933	144.564
gene13299	cox6a1.S	59.7308	109.449	133.402	0	75.5397	101.263	115.964	111.135
gene42479	LOC108716539	126.835	1.34273	133.353	105.643	1.71494	178.601	116.098	119.548
gene7162	ism1.L	77.7181	154.929	133.343	47.2127	264.415	175.676	112.121	112.299
gene36365	LOC108695434	62.926	129.883	133.297	71.7115	168.393	125.674	131.317	131.364
gene350	MGC68999	87.7697	303.175	133.277	37.1616	208.627	129.403	126.732	138.132
gene13928	cep76.L,LOC108719185	73.689	195.287	133.269	28.7999	150.541	123.793	129.735	131.861
gene27	ago4.S,LOC108709552	83.8131	88.2994	133.227	63.9597	89.6656	114.916	144.583	143.888
gene47876	LOC108699950	85.0936	99.6571	133.199	80.6064	182.994	148.963	128.109	126.915
gene19292	sat1.S	71.4318	65.2011	133.084	27.9177	96.6824	94.1089	129.196	116.202
gene39895	LOC414498	91.7279	18.0879	133.083	69.9076	86.8239	161.432	141.434	140.292
gene38917	mmachc.L	81.5489	129.598	133.06	51.7917	93.8841	105.904	114.095	120.223
gene12250	rnf112.L,rnf112.S	51.4765	216.262	132.94	47.553	136.699	94.3887	93.6702	102.236
gene41300	LOC108714318	81.6854	342.547	132.821	62.254	200.996	134.577	132.122	137.45
gene8221	eif6.S	49.354	322.698	132.818	97.5168	141.719	121.573	133.151	143.986
gene1775	med18.S	46.9059	92.509	132.767	83.7338	133.837	121.678	81.6945	84.7467
gene12701	ccdc25.L	43.6455	232.527	132.74	68.2319	166.376	127.554	111.014	106.586
gene44607	LOC108696235	88.9464	167.873	132.627	64.5597	208.44	169.02	166.523	158.259
gene47614	srpk1.S	65.1119	183.334	132.564	56.0712	185.534	105.156	125.218	127.24
gene12263	fzd7.L	68.7705	134.785	132.525	80.364	231.232	191.084	123.404	122.326
gene6247	dnajb11.S	67.3805	231.704	132.524	11.4115	205.316	114.426	105.964	109.725
gene19365	hypk.L,LOC108711438	93.0383	212.288	132.444	126.056	159.015	144.518	118.672	129.909
gene13448	rps27a.L,rps27a.S	153.761	41.5796	132.259	39.0614	35.4038	68.1761	167.572	163.953
gene18071	khdrbs1.L,khdrbs1.S	66.5283	181.164	132.254	55.1864	132.886	103.993	116.566	114.713
gene6506	bcl6.L	38.7335	25.9901	132.245	67.6489	96.8386	152.272	63.1206	64.025
gene50738	prss8.S	90.8388	152.589	132.185	32.9667	108.221	125.607	145.802	139.086
gene2504	lima1.L	94.6681	247.424	132.173	49.2351	144.89	154.368	171.257	173.972
gene5250	LOC108709196	60.5433	443.753	132.172	0	123.728	85.6211	119.506	111.621
gene472	42sp43.L	50.0845	27.2607	132.157	29.0822	60.7831	117.691	95.1473	95.0057
gene7048	kcnk5.S	84.5084	101.816	132.096	57.6765	121.89	159.991	130.225	128.882
gene10196	spag7.L	150.73	375.184	132.062	11.4302	136.999	130.261	146.703	161.37
gene36823	mif.L	62.4963	36.9952	132.034	26.4609	47.2505	73.3507	102.178	110.138
gene45119	LOC108716879	88.7009	197.519	132.008	88.0622	194.67	139.872	136.365	134.291
gene7944	fubp3.L,LOC108704698	57.9674	18.31	131.974	12.8052	85.9205	163.898	121.875	118.514
gene11805	LOC108699992	146.54	121.392	131.957	67.1308	245.526	156.85	228.152	246.689
gene2905	znf574.S	69.401	33.204	131.944	64.3453	73.6749	120.85	101.204	99.9704
gene2207	LOC495085,rnf41.L	106.687	250.336	131.884	51.9778	247.105	154.503	148.231	149.333
gene15534	sass6.L,sass6.S	85.307	95.4951	131.818	39.4025	129.865	121.239	135.9	143.146
gene9247	LOC108698036,znf518b.L	78.3975	252.67	131.764	43.8519	228.686	126.061	130.205	126.253
gene15140	cep63.L	75.5817	78.1301	131.761	45.8525	70.8675	108.079	134.874	136.945
gene7877	cenpi.L,LOC108698877	77.2784	82.7713	131.664	54.8846	101.775	110.097	128.932	124.234
gene17433	smad2.S	93.7656	149.325	131.664	80.7464	188.535	155.854	155.575	145.747
gene6796	fam115a-like.L,LOC108711268	23.1289	33.3294	131.596	4.35234	15.5437	22.6402	49.3663	49.9054
gene5582	fkbp4.L,MGC83716	87.5038	191.402	131.564	37.9527	161.36	139.533	125.945	128.025
gene6131	psme3.S	88.3521	73.9202	131.524	63.3739	160.674	136.094	150.499	143.806
gene19677	supt4h1.L	47.3212	217.094	131.514	20.0358	149.614	114.508	117.769	150.552
gene16985	c1d.L	61.4261	231.693	131.458	42.5582	140.859	112.633	122.288	111.848
gene19411	asxl1.L	74.0487	132.108	131.42	79.062	102.528	114.946	114.84	112.248
gene9847	LOC108714670,zcchc6.L	86.2126	57.6439	131.406	64.0041	166.403	125.674	142.471	144.669
gene16685	atg4c.S	86.4331	348.851	131.347	38.5218	217.826	126.559	156.208	151.089
gene12523	rsl1d1.L	81.1456	108.142	131.337	40.42	197.939	130.582	151.354	146.078
gene49095	LOC108708118	72.5663	27.2844	131.335	41.2356	57.3577	98.7835	128.392	127.852
gene6585	dek,dek.L	69.5169	269.353	131.325	26.163	199.793	120.875	133.605	128.335
gene10500	ube2j2.L	65.8185	25.5022	131.306	93.6348	88.8481	139.164	133.11	130.09
gene7937	hif1a.L	87.0767	93.7564	131.3	55.7378	158.813	138.413	138.101	140.084
gene8379	pgam1.L	51.0845	58.9802	131.285	23.5954	147.042	117.087	123.467	127.407
gene38124	lsm12.L	68.673	58.7599	131.266	46.5218	166.46	142.891	121.599	118.231
gene42494	znf577.S	136.394	39.9834	131.259	115.498	152.132	220.309	182.7	174.134
gene2633	snrnp40.S	55.1131	231.338	131.221	43.5584	164.316	106.478	130.996	126.638
gene36330	sf1.S	91.147	176.168	130.989	64.9204	172.602	161.892	145.526	143.856
gene16965	prpf18.L	68.0808	182.14	130.917	59.298	191.184	115.334	138.204	133.791
gene47443	LOC108698673	84.7374	316.037	130.907	43.7831	152.81	130.359	139.418	137.847
gene46225	MGC85015	96.4971	239.811	130.818	24.1122	136.563	93.246	109.721	105.348
gene327	hnrnpdl.L	56.4784	319.482	130.793	27.5918	121.682	93.4824	111.664	109.876
gene50474	LOC108708231	73.2631	151.114	130.689	83.3361	207.734	126.818	131.857	141.082
gene12090	asf1b.L	78.8275	130.347	130.67	36.4097	103.762	111.105	116.123	114.997
gene20490	ccdc9.L	55.3725	86.9119	130.632	46.8894	211.437	131.584	105.517	119.071
gene12425	prpf40a.L,prpf40a.S	71.7835	180.419	130.482	46.9711	170.591	101.555	123.853	130.127
gene6487	cox5b.1.L,LOC108711567	61.4117	151.005	130.456	96.0062	125.979	189.743	105.749	104.464
gene13949	rpl12.S	98.2418	96.4845	130.338	31.1967	65.2728	84.699	153.072	141.399
gene5647	c19orf53.S,LOC108703498	94.5008	318.396	130.206	0	31.0641	39.2931	98.9217	96.7074
gene9495	mapk1.L	62.5719	94.8191	130.048	108.38	133.908	133.526	139.284	133.381
gene51062	LOC108708279	80.027	137.333	129.71	45.1779	57.4488	79.8823	141.354	138.17
gene12851	ncapg2.L	59.9811	24.4749	129.704	40.187	56.0858	92.3749	114.698	112.653
gene49947	adar-a	112.095	80.7509	129.687	81.9781	106.229	168.035	147.12	145.483
gene9769	MGC114713,ppig.L	68.9869	211.612	129.67	48.8049	297.701	136.504	133.393	136.152
gene1466	gltscr2.L	79.481	36.8569	129.638	25.7762	95.5424	89.6832	122.663	119.925
gene9290	lmf2.L	64.0173	60.4097	129.533	59.5545	101.635	97.5159	133.251	130.038
gene42199	liph.S	56.436	126.255	129.485	93.6292	158.8	134.979	85.4899	84.8983
gene6374	micu2.S	49.0113	186.777	129.431	19.6592	106.555	77.8194	126.06	122.02
gene20375	st13.S	83.0489	81.7435	129.368	40.8343	123.737	87.807	116.099	118.485
gene48285	LOC108702873	93.3125	124.133	129.36	25.2854	81.4094	88.9132	120.392	111.064
gene10684	LOC108711523,zfand6.L	56.6855	192.819	129.306	46.8849	234.672	133.634	150.657	146.228
gene6752	rbm25.S	50.1577	179.983	129.279	61.1619	263.201	141.053	108.187	114.708
gene2258	rdh10.S	51.6084	81.8034	129.21	59.5936	106.576	111.966	104.545	108.639
gene14307	txnrd3.L	79.3302	27.8012	129.203	54.0691	80.3249	100.089	153.877	150.641
gene4102	atat1.S	72.9524	278.214	129.171	41.184	147.751	119.801	141.509	145.954
gene41463	LOC108700787	118.049	69.0857	129.152	24.9909	22.9889	76.973	156.973	158.279
gene19774	LOC108708315,trim37.L	72.0494	51.6164	129.112	45.7585	34.5099	116.47	118.133	119.925
gene665	cdc25c.L,cdc25c.S	67.9023	81.6616	129.05	69.9995	196.422	135.863	126.732	129.571
gene8314	emc8.S	100.605	215.968	129.045	39.9339	178.92	98.3984	121.511	120.667
gene16333	cdc5l,cdc5l.S	80.7778	152.389	129.02	96.8396	203.117	135.09	133.203	138.695
gene41028	LOC108702713	96.91	116.782	129.006	17.585	146.3	146.239	128.805	126.066
gene9773	grpel1.L	57.63	343.084	129	48.8011	144.578	115.655	125.096	112.915
gene48455	LOC108715161	78.6505	170.323	128.919	41.3386	118.182	114.121	112.115	112.227
gene251	mettl14.L,mettl14.S	72.2271	298.466	128.907	35.2857	148.738	117.134	124.444	124.91
gene16052	smarce1.L	105.509	218.258	128.86	42.8854	196.669	139.183	115.877	131.731
gene3635	yes1.L	108.65	230.256	128.842	78.2727	240.639	137.883	164.644	165.247
gene17476	ruvbl1.S	82.4976	19.7219	128.802	40.3032	74.1491	98.205	125.967	126.783
gene35940	LOC100335115	117.149	0	128.799	85.0299	0	360.834	108.018	86.7784
gene27550	Xelaev18026398m	52.7814	1.4202	128.767	0	0	148.37	116.712	133.265
gene46160	ska3.L	102.683	20.7218	128.644	59.7794	102.629	112.892	131.445	125.225
gene42028	LOC108706683	101.118	191.816	128.613	91.7428	119.144	127.471	143.555	149.44
gene2729	LOC108709528,taf12.S	85.4555	23.1289	128.577	51.0802	28.3311	100.516	113.944	123.299
gene10229	pdha1.L	65.5968	242.851	128.461	60.5971	173.376	101.616	119.746	128.612
gene48251	cdk4.L	76.1374	185.766	128.423	49.9146	262.667	190.039	129.775	126.791
gene11936	cited4.L	90.1753	131.229	128.413	51.6239	229.061	155.25	161.284	158.315
gene13726	tdp2.S	56.7253	249.377	128.402	44.3399	102.869	73.5955	129.978	129.988
gene8536	nup62.L	115.31	140.336	128.307	19.3143	99.4605	92.7585	119.175	117.882
gene18203	MGC64447,phb.S	67.9273	54.832	128.271	27.9831	78.2336	103.746	114.639	108.541
gene38000	csrp2.L	63.0634	187.687	128.267	55.7239	201.27	136.829	75.5646	86.1409
gene6719	lemd3.L,LOC108711076	84.5921	129.74	128.234	54.7012	202.017	142.274	145.283	146.954
gene7366	snx30.S	78.6001	102.887	128.229	21.5865	143.527	126.326	118.94	125.433
gene7879	deptor.L	66.9821	125.282	128.198	74.7048	144.627	103.968	112.643	114.86
gene8054	LOC108706700,sec24b.S	80.7244	57.2204	128.194	54.4723	80.6245	93.4288	125.864	123.464
gene6296	MGC81379,ppa1.S	77.2254	202.176	128.191	31.8135	177.024	95.0836	135.998	132.523
gene37191	ap2m1.L	54.4786	112.93	128.085	77.5024	183.926	112.725	118.381	124.128
gene17536	arpp19-b,arpp19.S	62.5133	217.466	128.027	60.4985	183.938	99.8979	127.176	122.88
gene15743	zp4.L,zp4.S	115.356	13.3998	128.011	35.7378	28.2337	62.8645	191.328	188.8
gene41989	sp1.L	84.4306	52.4681	127.922	84.0704	122.186	153.741	136.813	137.369
gene19538	LOC108711574,usp39.L	85.8549	232.991	127.914	69.2398	147.618	127.246	127.331	121.722
gene13823	LOC108716487,sde2.L	44.4115	182.69	127.873	27.0775	48.8399	39.5377	80.0801	80.3742
gene14449	hnrnpa1.S	42.6011	244.551	127.837	24.8383	155.907	102.854	95.9481	96.0706
gene36634	rheb.L	66.1632	146.964	127.731	69.5506	140.817	94.415	140.245	139.062
gene2023	ppp1r12a.S	81.249	27.194	127.693	45.3084	59.2492	120.342	120.978	122.904
gene10745	perp.S	60.7785	271.903	127.681	40.632	173.913	109.018	131.173	125.622
gene18377	fam76b.S	69.057	66.7687	127.6	50.6804	115.707	167.171	121.493	119.243
gene10090	MGC130867,taf5l.S	77.7624	41.1613	127.543	38.8618	67.2915	85.5605	127.731	119.242
gene9015	LOC100505422,plk3.L	52.3784	55.1662	127.521	63.3629	74.0587	152.399	93.3979	92.7891
gene5535	trmt44.L	48.011	175.321	127.479	58.0796	118.953	96.4005	90.1191	91.1771
gene6910	apba3.L,LOC108712205	74.7373	99.2255	127.474	39.9711	148.157	110.63	124.727	117.58
gene5182	rpl8.S	76.0213	98.1849	127.379	13.3189	51.1699	59.711	140.461	144.723
gene6355	gnb1.S	78.4963	177.86	127.27	83.4746	188.205	136.171	136.948	140.779
gene18753	rdd1.L	11.0226	88.9762	127.248	56.0036	22.7282	30.6655	9.59887	10.0862
gene13625	mtus1.L	77.287	28.5308	127.226	62.254	96.0711	122.176	124.952	124.984
gene8414	brd7.L	59.227	213.184	127.158	54.7127	237.771	114.92	138.251	133.641
gene45412	LOC779604.L	60.5433	100.187	127.147	102.536	174.773	147.381	120.178	117.725
gene14489	hn1.L	51.3015	257.547	127.142	55.138	127.48	123.682	106.836	102.112
gene8152	atp5d.S,LOC108706842	55.7732	9.47811	127.133	0	10.4914	53.0825	94.8829	83.1187
gene6255	pabpc1.L,pabpc1.S	90.4377	197.845	127.121	129.072	214.695	156.192	144.603	145.312
gene18227	LOC108703134,ube2i.S	75.1599	72.595	127.109	72.424	62.8813	134.292	130.904	122.728
gene7152	LOC108710820	73.1902	171.333	127.015	0	107.841	108.968	142.938	134.294
gene37288	MGC84433	85.2674	93.6527	126.985	74.5717	185.906	165.518	122.658	126.7
gene9843	gspt1.S,LOC399269	77.9153	32.4617	126.965	51.0802	78.688	121.384	122.763	120.137
gene42857	LOC397882	86.5424	43.911	126.865	62.8149	56.0833	53.7424	136.795	102.445
gene15153	gpat4,gpat4.L	88.7099	224.806	126.836	118.37	187.227	133.837	127.054	132.83
gene49693	dusp11.L	54.429	87.0582	126.702	40.9692	125.255	107.609	96.8625	96.3821
gene5408	zfand2a.L	69.278	282.572	126.683	124.231	164.696	129.317	141.952	136.419
gene4287	LOC108714602,manf.L	67.6927	65.3227	126.529	31.2666	90.3038	79.9846	104.028	96.8235
gene15474	wdr77.S	55.4925	24.4553	126.517	15.2403	88.24	81.1034	116.702	122.524
gene18427	rps29.S	64.4885	124.935	126.511	65.5306	33.3318	80.7348	82.7186	84.0565
gene38943	lsr.L	56.8089	102.665	126.416	90.4674	148.258	149.052	90.8635	92.457
gene2593	lsm14b.S	76.026	27.7623	126.405	43.6856	50.077	155.012	109.602	105.087
gene47449	celf1.L	76.1244	12.0663	126.363	112.516	47.1848	148.007	94.8645	89.2882
gene1749	LOC108713146,rab21.S	57.2793	12.3298	126.294	64.672	61.4596	119.792	109.786	108.79
gene2099	LOC398719,myh9.S	82.7566	29.683	126.239	19.8335	87.4132	95.7044	151.373	152.941
gene6713	cited4.S,LOC108709569	102.588	195.434	126.23	76.1797	193.2	130.217	146.214	134.511
gene47621	ndufs5.L	80.4091	83.947	126.195	163.417	103.165	147.271	148.833	144.704
gene7316	LOC108719309,zbtb10.L	74.9771	68.6932	126.085	66.6651	133.085	160.924	134.33	144.005
gene17972	gpank1.L	63.9639	33.0136	126.067	108.329	136.953	123.015	104.056	102.772
gene4727	LOC108719850,wac.S	82.952	26.5512	126.05	76.9627	52.156	133.449	120.679	119.981
gene10416	cul4b.S	75.2828	189.518	126.025	51.8639	203.992	124.356	129.189	134.434
gene16068	pcf11.S	65.7243	20.188	125.973	62.8833	55.2644	118.065	112.787	111.864
gene14011	ahsa1,ahsa1.S	120.135	146.507	125.788	18.781	175.56	124.048	148.548	153.995
gene34746	gtf2a1.L	84.7259	269.096	125.766	49.6702	237.639	157.094	137.257	128.717
gene44666	arf6.S	74.2171	236.924	125.733	92.4917	206.353	140.248	143.536	137.034
gene12329	LOC108707285,trappc13.S	71.4467	124.486	125.718	34.2458	121.933	99.6187	130.168	122.462
gene40155	ythdc1.L	65.5963	224.913	125.699	105.804	213.405	137.231	120.754	124.864
gene7782	nek2.S	56.8377	299.751	125.607	57.7562	166.854	122.108	102.098	102.092
gene5658	LOC108700248	90.2107	116.312	125.503	43.9506	152.376	100.131	127.871	123.946
gene39851	LOC108709577	86.6204	39.5555	125.486	56.5844	72.4638	124.149	123.797	121.094
gene18449	mrpl16.L,mrpl16.S	73.789	259.49	125.391	73.3513	172.437	118.541	114.382	117.101
gene10709	idh3a.S	80.6805	108.544	125.358	7.59113	133.499	83.1325	130.416	124.943
gene47695	LOC108708304	67.1863	91.3897	125.332	50.8408	142.858	110.111	114.6	120.414
gene19882	ptp4a1.L	70.5334	195.147	125.331	44.7957	166.768	112.831	142.311	141.722
gene17266	akap1.S,LOC108709668	61.821	115.271	125.313	50.9351	120.429	103.426	130.638	135.251
gene47554	LOC108698691	82.4213	174.646	125.311	52.3457	196.717	126.295	132.257	135.912
gene45936	ryk.S	81.2197	91.7065	125.255	67.938	161.685	137.865	123.217	120.644
gene8992	ppp2r2a.L,ppp2r2a.S	84.9101	78.0013	125.246	78.9907	140.558	140.778	143.413	135.453
gene44626	dbf4b.L	86.874	228.682	125.098	100.996	220.928	187.795	132.261	133.089
gene5352	rps6.S	48.1045	66.0122	125.02	13.5783	34.9	41.357	125.947	121.049
gene512	hnrnpu.S	61.0407	154.744	124.976	55.8802	209.243	137.308	129.158	138.631
gene3105	hsdl2.S	59.2473	65.5207	124.946	15.0512	81.0365	79.0666	140.823	134.18
gene14709	pus7.L	64.0106	203.696	124.93	50.5905	193.679	105.241	123.8	121.556
gene42343	LOC108700138	98.7028	182.552	124.907	70.3844	173.529	130.975	142.192	141.991
gene3385	dbr1.L	86.0742	268.614	124.866	53.6342	193.555	128.486	139.805	139.732
gene17769	daxx.L	64.0639	94.581	124.788	68.5253	165.006	127.516	124.575	125.771
gene45613	LOC108700788	98.8587	72.7653	124.744	52.8717	124.183	111.618	131.7	137.079
gene771	tyw3.L	125.796	364.174	124.685	72.6297	149.343	99.4234	147.332	146.648
gene17598	elavl1.S	62.6581	180.093	124.626	104.378	191.75	127.524	128.598	126.889
gene13917	LOC108716941,trafd1.L	66.591	70.4604	124.525	68.5815	52.2018	121.733	133.312	131.566
gene46068	gnaq.S	90.6038	45.6659	124.387	101.05	133.357	148.703	142.067	137.504
gene14773	lrr1.L	97.817	229.911	124.311	77.9589	156.215	103.384	172.379	174.091
gene18870	LOC108717025,pdcd10.L	71.0719	185.272	124.285	127.448	184.477	112.675	126.996	118.379
gene3343	akap8.L,LOC733151	89.4456	144.008	124.254	68.4794	159.168	129.748	113.48	109.752
gene19948	atp6v1b2.S	55.9896	47.4093	124.15	52.2498	110.736	99.1419	120.577	112.922
gene35951	bub1b.L	66.5518	53.9937	124.076	55.6426	61.1443	104.733	126.182	133.787
gene7524	mccc2.S	66.6038	112.456	123.96	35.25	83.9265	67.7969	104.274	100.871
gene19372	abce1.S	59.2219	109.951	123.884	36.3149	132.36	94.0972	131.599	130.702
gene15061	MGC81129,psmd12.L	65.2319	35.5429	123.786	49.7145	98.6374	89.3216	130.069	118.634
gene16683	uqcrfs1.S	84.9006	291.384	123.701	29.7491	170.434	139.479	138.721	128.662
gene9308	hs3st1.S,MGC68516	39.8466	36.2818	123.628	24.2943	67.2633	90.3471	64.1741	61.9845
gene19590	anxa7,anxa7.L	78.6678	28.5758	123.495	61.0645	73.445	82.2618	130.241	120.03
gene48623	LOC108697399	92.1017	158.071	123.484	79.1915	125.828	117.275	131.268	129.73
gene43592	tcf7l1.S	61.2728	50.2454	123.432	39.532	90.2443	139.686	111.101	111.591
gene9831	tbl1xr1.L	59.4472	27.537	123.384	81.3182	59.403	112.192	110.143	110.445
gene36056	cnih1.S	41.7661	285.447	123.353	70.735	165.679	126.916	112.578	109.194
gene12597	mcts1.L	49.3258	277.01	123.35	71.6041	144.813	126.813	128.864	118.749
gene15727	sdc1.L	84.5277	55.2182	123.333	71.1039	75.0267	126.73	146.359	140.949
gene42242	mau2.S	82.7602	57.3311	123.3	68.8071	120.178	129.25	125.487	128.434
gene6534	crkl.S,MGC81407	88.7409	222.318	123.273	80.5133	243.756	164.634	133.411	134.612
gene7192	uba2.L	74.2595	4.79547	123.267	45.2757	47.9096	105.019	125.176	127.899
gene16292	c7orf60.S,LOC443678	56.3372	215.021	123.164	69.7245	249.904	151.207	122.947	131.081
gene7661	eif2ak3.S	89.6513	146.757	123.12	89.0642	122.343	156.233	173.153	179.78
gene15283	LOC100653495	73.5169	51.3632	123.119	55.814	117.844	130.842	112.892	116.093
gene2829	ppil2.S	69.1509	156.029	123.111	50.1916	164.993	95.7614	114.492	118.643
gene17387	anln-like.1.L,LOC108714167	81.1721	85.1803	123.067	51.5523	85.6918	149.411	153.069	151.422
gene34876	styx.S	70.5656	280.611	123.021	94.3498	223.105	156.925	153.247	149.155
gene11948	mrps15.L	92.461	29.4615	123.005	37.0875	48.4989	84.6157	117.287	103.531
gene6912	mob3c.S	85.7697	27.3433	122.877	55.1618	77.159	104.772	127.192	131.247
gene12113	rhoa.L	63.7737	219.263	122.792	42.0027	176.63	129.576	120.087	116.772
gene2564	tmem50a.S	61.3506	274.723	122.792	16.4058	194.414	140.924	92.6274	97.9965
gene3627	tnfsf11.L	69.209	46.6087	122.791	85.3975	102.205	135.984	118.007	118.416
gene18436	smpd4.L	75.743	190.046	122.714	58.7942	147.936	113.043	129.279	117.814
gene20049	ptpn12.S	65.3904	60.4878	122.68	44.8967	110.417	105.096	105.424	105.251
gene36630	LOC108710734	99.3531	141.463	122.65	77.1211	104.328	120.208	131.477	126.268
gene14324	fastkd2.L,LOC108701469	66.2296	73.5882	122.578	29.6911	129.601	87.5547	114.452	111.007
gene15991	reep3-b,reep3.S	54.8811	90.467	122.571	67.5085	142.227	136.51	121.804	122.17
gene43054	syf2.S	97.9328	164.998	122.397	153.1	309.977	245.384	241.957	274.839
gene10089	chaf1a.S	55.5813	150.692	122.348	36.8344	219.662	108.935	115.032	121.221
gene3922	LOC108706735,ube2d3.S	49.8612	37.6874	122.27	57.576	112.158	129.456	125.212	117.981
gene11285	cdc73.L,LOC108714453	72.587	32.4386	122.237	26.7246	74.0404	110.848	127.662	122.948
gene8580	ccdc18.L	75.5662	112.892	122.203	57.3039	50.5428	123.059	139.786	131.241
gene11235	baz2a.L	85.9803	46.4293	122.183	84.9046	97.2212	146.736	136.867	137.251
gene5207	MGC53710,rnd1.S	68.0889	185.564	122.076	82.368	241.571	164.621	105.55	103.923
gene19027	LOC108708080,mycbp.L	67.7129	96.1997	121.937	22.9357	88.1166	109.104	104.984	114.971
gene13975	pdia6.L	44.1259	163.61	121.856	44.8389	153.058	101.278	91.6958	95.4101
gene5265	LOC108695408,ubr5.S	91.7354	30.0353	121.83	68.2435	57.1589	144.65	149.32	148.577
gene41179	LOC108717692	41.754	294.352	121.817	42.4287	75.381	80.3454	86.8382	101.602
gene7260	rps21.S	161.449	37.2354	121.817	0	13.7388	44.1139	161.074	132.1
gene786	LOC108695600,myl12b.S	72.7407	331.682	121.817	63.0991	153.647	131.108	119.692	120.135
gene9520	eif5b-like.S,LOC108709719	70.1373	257.626	121.761	38.2859	312.268	123.97	126.996	138.082
gene39034	prpf8.S	93.4105	105.383	121.754	45.38	101.036	101.464	145.495	148.21
gene44534	gpx4.S	50.6256	148.284	121.689	18.3727	84.5045	81.1106	121.145	113.055
gene39298	cdca7l.L	69.8937	141.806	121.688	53.0023	201.622	109.74	126.541	123.723
gene45032	LOC108709501	70.3992	42.8857	121.676	50.0757	61.3544	106.414	124.559	123.254
gene1993	b3gnt5.L	53.8163	249.546	121.667	45.5716	118.365	74.86	102.511	101.681
gene40491	prpf38a.S	72.826	350.881	121.575	23.1259	181.449	118.319	122.525	120.668
gene45175	nup160.L	63.0723	93.0752	121.502	55.0786	89.4111	92.1907	105.005	104.557
gene40550	LOC108708701	70.0757	39.0225	121.457	59.34	88.3014	162.639	132.583	130.026
gene7148	LOC108700156,sytl4.S	71.4484	31.5752	121.433	62.3359	59.0287	124.861	102.184	101.113
gene624	gnai1.S	72.3432	254.666	121.418	103.096	229.938	150.794	142.99	148.541
gene46652	LOC108707582	34.9634	75.2614	121.352	0	69.6901	78.0189	79.1034	71.6885
gene1580	prpf19.L	60.3058	143.837	121.339	62.0098	124.545	122.959	119.191	122.957
gene4363	c16orf72.S	79.1135	69.7566	121.223	70.6742	120.225	121.084	124.073	125.428
gene1484	nup88.L	72.1624	153.967	121.148	54.1631	195.126	110.503	118.542	122.101
gene12727	krt19.L	70.4984	53.5447	121.135	48.8438	66.2952	70.2058	123.523	118.756
gene50325	MGC114789	101.482	98.3015	121.121	23.4368	43.7527	56.9471	158.79	165.321
gene39725	LOC108715148	38.2972	333.872	120.979	12.972	139.684	104.769	89.4577	90.0754
gene3933	yipf5.S	50.4333	147.843	120.969	26.9727	133.912	96.6926	111.089	112.606
gene3168	march6.L	68.9949	46.8806	120.936	30.8175	60.4494	112.321	122.108	121.873
gene3180	hsph1.L	63.066	72.2212	120.929	51.268	130.964	141.825	143.093	137.944
gene44978	LOC108707006	48.0811	304.026	120.928	20.3575	123.927	110.774	84.9728	85.1414
gene20152	LOC108712217,smu1.L	68.2166	45.927	120.902	58.9948	154.826	134.766	131.227	132.738
gene50909	fzr1.L	74.4495	18.6569	120.9	79.0399	40.02	119.598	133.366	130.092
gene20444	slu7.L	53.5601	203.941	120.843	26.5491	217.825	86.7695	106.534	103.399
gene14579	pkm.S	63.3284	58.2572	120.81	12.1418	100.194	96.1944	127.558	127.377
gene13696	esco1.L	66.3983	138.945	120.773	54.08	180.527	114.659	117.02	110.642
gene10711	polr2g.L	57.3176	100.009	120.76	11.2007	59.3963	55.9646	121.849	106.354
gene8531	dolpp1.L	67.1427	60.3928	120.759	55.6961	117.538	116.747	112.237	109.434
gene38020	LOC108715206	67.2474	28.2777	120.596	39.7291	38.0513	115.297	92.5284	89.4397
gene3582	rad17.L	53.7772	85.0511	120.527	60.718	114.993	72.2082	120.291	119.731
gene7017	zhx3.S	90.8092	67.9945	120.497	55.6842	138.748	125.955	119.983	118.195
gene47836	cand1.L	79.9231	19.8433	120.425	61.5262	70.4138	117.071	131.197	129.646
gene19644	mta2.L	88.983	60.9744	120.404	70.3273	87.6623	146.47	123.477	120.728
gene17445	fbxo11.S,LOC108717742	74.9971	53.7415	120.322	66.85	116.478	153.167	139.483	138.656
gene6431	leo1.S	59.9602	124.749	120.255	39.3091	157.536	106.948	96.8511	100.49
gene7521	birc7.L,LOC108702033	51.4819	147.268	120.175	49.0442	138.884	124.483	100.708	101.25
gene7526	rpl17.L	63.909	29.001	120.161	35.1036	12.8216	71.7801	103.345	103.086
gene13514	sin3a.S	71.8941	166.767	120.122	52.6002	151.643	118.008	109.925	109.79
gene1206	ppp2r3b.L	71.5862	21.4462	120.055	33.7467	53.5649	121.137	143.884	144.066
gene43085	rab11fip1.S	60.9595	29.7588	120.026	88.4922	83.2986	120.381	98.6248	94.9603
gene45322	yap	110.377	23.3881	120.015	70.1001	67.6002	155.079	136.405	126.6
gene3663	cyc1.S	52.324	12.543	119.875	0	48.387	108.625	93.6489	89.7932
gene19186	golph3.S	66.1614	42.7252	119.809	75.9054	115.885	154.006	117.746	117.718
gene6325	rps9	53.1219	57.6509	119.8	14.9945	58.8245	51.3153	111.267	109.97
gene2745	chst13.L	68.0761	64.0661	119.768	42.1806	87.6458	107.399	108.7	103.146
gene4286	rfc1.L	73.5346	135.829	119.765	80.7815	250.432	147.213	141.851	141.446
gene18451	dnajc8.S	97.6421	193.463	119.753	45.0999	208.655	123.475	122.862	120.935
gene10223	rpa1.L	76.074	58.5183	119.752	34.1044	107.035	100.763	126.306	125.877
gene4107	atf7ip.L,LOC108714461	66.5769	22.7865	119.707	43.9742	39.1702	111.017	127.823	128.222
gene18732	e2f4.L,LOC108714169	71.0308	32.1088	119.623	64.9607	79.871	113.874	111.923	109.05
gene967	LOC108697811,unnamed.S	56.8363	36.9135	119.618	74.9489	85.0478	122.137	86.0773	88.3562
gene9240	LOC108708848,supt6h.S	70.0586	58.7606	119.466	52.5455	135.057	150.067	112.022	118.92
gene14476	rab14.S	73	172.716	119.404	81.0007	174.168	144.001	121.769	119.649
gene1192	cep57l1.L	78.3285	270.363	119.384	39.7971	163.448	88.2553	119.731	117.307
gene15450	ahsa1.L	50.2807	170.467	119.309	17.6183	144.194	106.119	122.388	116.786
gene17611	ykt6.S	71.1522	264.202	119.302	53.557	167.18	125.322	115.824	123.182
gene34932	ggnbp2.S	50.5869	68.374	119.3	23.909	158.645	109.029	126.915	121.943
gene49344	bloc1s1.S	83.4869	28.2203	119.293	39.7668	58.0995	82.1094	120.548	116.581
gene1487	wdr5.S	66.1011	79.186	119.266	82.7446	151.837	136.59	123.812	119.413
gene40374	ppan.S	54.2475	69.5897	119.253	14.8984	97.1436	93.8149	87.7218	83.7007
gene37819	LOC108718125	62.8337	93.4549	119.23	27.1698	152.349	91.8202	119.982	121.856
gene9809	LOC108711242,nrf1.L	76.6181	64.5961	119.132	57.6712	137.309	142.992	134.432	137.333
gene49408	mpc1.L	57.404	298.297	119.11	18.2286	133.654	100.437	114.865	120.558
gene46861	ipo7.S	94.5803	56.133	119.075	54.9192	107.602	121.54	131.321	131.833
gene14685	eif3b.S,LOC108703126	53.8533	17.9986	119.05	4.80031	54.158	82.1398	114.17	111.381
gene34908	LOC108717142	69.2491	79.3493	119.029	51.4889	222.426	170.923	152.189	141.243
gene13302	depdc1b.L,LOC108718222	73.8415	29.7113	118.973	46.1752	82.9221	118.518	105.796	100.024
gene16418	exosc3.L	62.2013	238.078	118.895	65.84	172.077	132.489	137.807	135.046
gene14516	gpd1l.L	66.0473	158.363	118.864	62.1431	148.797	127.177	123.491	115.339
gene18508	cnot3.S	63.6076	39.7776	118.825	55.7202	86.0305	112.761	100.634	99.757
gene7343	loc100487982.L,LOC100487982.L	57.1322	99.2459	118.805	75.472	116.391	104.308	103.603	100.259
gene9981	gmps.L	81.5237	12.284	118.786	18.4091	8.34267	95.4465	131.269	129.395
gene18364	psma3.L	52.0605	16.4734	118.786	52.9018	36.641	89.7979	110.62	114.013
gene10299	LOC108699122,naf1.L	77.0085	188.624	118.752	36.681	164.578	111.096	118.652	114.569
gene2114	ets2.L	70.5561	8.82786	118.717	31.3671	78.1975	101.059	129.391	133.204
gene47578	LOC414678	89.8958	40.3644	118.7	57.0927	139.793	127.001	152.251	145.096
gene40511	ndufs8.L	87.0892	64.761	118.678	26.8171	102.303	116.096	127.347	119.805
gene38545	LOC108714195	76.3799	143.9	118.632	36.6104	155.214	106.748	127.935	129.123
gene13231	LOC108699983,smc1a.S	50.838	245.623	118.631	56.6994	168.062	142.512	112.997	114.848
gene2542	LOC108708285,med13.L	88.3471	33.7126	118.59	67.488	71.8906	143.143	130.705	131.376
gene35180	MGC68559	67.5848	220.996	118.584	64.0208	176.677	104.569	105.916	107.498
gene7019	cltb	65.7509	195.317	118.499	47.7238	162.949	108.774	98.6379	100.275
gene34860	LOC108711651	76.3081	96.0385	118.496	29.1822	169.3	133.825	113.401	108.951
gene9176	msh6.L	67.0223	175.14	118.493	53.416	122.842	106.483	117.505	115.977
gene2681	spc24.L	63.5426	226.018	118.469	20.8288	153.846	106.566	79.6951	80.3395
gene18134	eri1.L	71.9672	272.923	118.398	50.1873	209.109	119.983	115.006	114.49
gene19249	LOC108697780,scaf1.S	77.9121	16.0088	118.375	56.2294	80.3258	134.857	117.873	116.527
gene9962	nanos1.L	84.0193	170.119	118.337	17.7869	124.64	167.397	146.872	145.399
gene15599	LOC108713382,snx30.L	54.1826	83.402	118.276	52.2103	108.897	95.8363	91.4491	86.432
gene7606	farsb.L	60.9354	36.891	118.2	25.8	89.872	100.656	99.1059	94.3511
gene34434	tsn.L	56.1964	109.959	118.046	0	164.697	125.464	112.729	108.101
gene5981	ralb.L	80.1278	277.716	118.009	61.8399	177.629	133.681	122.566	120.19
gene14637	armc7.L	73.5169	83.8728	117.967	12.4508	65.6885	91.6116	116.619	115.234
gene10142	serbp1.L	31.3184	116.751	117.938	14.4657	52.2489	35.0251	47.2175	47.8354
gene2019	cse1l.S,LOC108702580	63.7924	58.7788	117.867	86.958	113.357	102.805	117.561	117.933
gene11942	emc7.S,LOC108700321	73.6239	72.1457	117.82	69.594	69.4323	111.94	117.528	114.719
gene9807	golph3l.L	87.3808	202.013	117.753	48.836	159.516	116.839	117.051	115.761
gene6461	dis3.L	70.3959	37.4912	117.709	32.8889	80.8633	87.6521	108.596	113.817
gene45672	cct5.S	68.0743	23.7287	117.67	23.5821	54.4451	62.4114	152.325	149.2
gene35967	LOC108702869	70.0384	108.125	117.582	44.4814	63.7839	87.5307	147.546	129.29
gene11903	smad6.L	83.2056	18.0972	117.539	58.7154	64.3375	156.13	120.941	116.321
gene20231	tmem33.L	73.405	106.368	117.526	63.6754	185.568	146.314	148.574	145.715
gene6497	ptma.L	55.6102	158.995	117.486	36.4573	122.31	88.5843	107.606	104.325
gene40929	MGC78963	72.9739	199.298	117.463	51.4952	125.67	105.738	114.221	116.546
gene18183	LOC108700263,sertad3.S	53.0866	15.5505	117.44	61.1741	23.2467	122.948	87.9736	90.3928
gene13456	atad5.L,LOC108701222	72.1367	96.2734	117.411	61.0853	118.192	133.792	131.058	132.995
gene47362	fam53c.S	46.3354	50.9312	117.38	40.0716	64.101	74.0533	68.0755	66.756
gene19854	drg2.S	57.3125	28.2721	117.238	24.2661	81.629	110.173	103.081	101.974
gene36715	LOC108698480	102.139	32.3741	117.226	61.8927	59.2531	120.082	124.611	127.426
gene10307	kif22.S,kiff22a	77.1204	257.588	117.154	52.2444	154.425	115.173	133.045	132.905
gene2166	LOC733265	126.773	99.8769	117.08	64.4106	164.682	227.925	198.587	192.565
gene43906	srsf12.L	51.435	276.564	117.074	36.2959	175.976	106.328	88.7045	90.4268
gene12426	LOC108713913	33.3356	17.4909	116.959	0	20.2391	54.0992	96.9082	90.6636
gene23200	Xelaev18009254m	45.3067	79.304	116.949	36.3464	90.1426	89.1442	83.1844	84.0065
gene47458	LOC108700938	50.5147	34.4333	116.885	28.5172	30.0904	92.7139	106.093	110.422
gene44217	fam214a.L	77.4424	25.6942	116.864	37.1781	62.3644	108.467	114.856	115.564
gene1959	ethe1.L	41.2382	46.6033	116.855	23.2803	45.0352	66.5257	74.6398	66.3855
gene15521	gnb1.L,LOC108696545	91.9474	161.803	116.85	93.4332	181.828	131.556	140.494	137.823
gene4752	hnrnpl.L,LOC108698647	63.6173	226.686	116.802	46.1752	148.875	96.658	112.973	116.58
gene34820	rpl18.L	76.1223	110.605	116.787	21.4868	63.9471	75.7395	118.715	115.233
gene19397	ccdc109b.L	74.2939	102.122	116.598	43.1397	55.1488	66.067	98.8407	96.5783
gene9937	LOC108708137,nuak2.L	88.2733	22.7539	116.53	37.6889	91.7727	105.378	127.524	129.231
gene245	prc1.2.L	38.3435	56.0841	116.419	42.8594	54.8169	97.3399	69.4923	68.2231
gene8856	rpl27.L	83.8238	125.275	116.375	12.1683	46.4202	48.7227	132.866	132.221
gene5434	LOC108709913,smarcd1.S	87.4635	225.926	116.372	112.661	212.013	153.58	141.037	132.011
gene6132	cwc15.S	77.3511	252.77	116.324	27.1038	185.894	132.178	113.952	115.526
gene868	rbm8a.S	82.9255	372.245	116.287	20.5525	151.527	117.813	85.0616	97.9869
gene14253	MGC80034,unc119b.L	55.3042	103.404	116.257	65.3463	178.036	103.542	114.11	118.342
gene37708	LOC108702870	54.8449	80.8439	116.229	24.2309	45.2352	67.5837	110.424	117.464
gene8920	ptar1.L	56.5455	221.434	116.18	44.1994	141.109	92.0179	112.892	115.571
gene4241	slc37a2.L	71.9117	129.856	116.155	74.4269	140.224	109.062	110.921	108.317
gene45575	LOC108704162	72.9983	8.17213	116.108	83.9239	32.1548	131.376	123.236	125.739
gene6873	ogt.L	72.2134	73.4138	116.002	58.4915	130.774	120.104	112.985	112.738
gene37785	ano1.L	66.1299	18.3911	115.891	39.24	43.13	89.8902	111.368	116.263
gene46981	rab2a.L	55.2415	78.3877	115.83	132.949	111.907	108.692	99.34	95.4807
gene37837	naa50.L	58.098	159.775	115.789	71.2513	156.423	124.011	127.562	126.694
gene18304	mrps26.L	73.8322	210.927	115.776	32.6197	71.9274	88.1903	124.48	127.287
gene36210	rwdd4.L	58.1644	80.4039	115.751	18.4701	105.441	92.286	111.359	120.307
gene2371	zpr1.L	55.4646	215.325	115.74	74.8542	198.115	113.168	115.557	111.682
gene5581	kpna2	88.226	41.6945	115.709	24.4504	46.968	56.8997	116.19	114.328
gene40961	anapc11.L	93.9603	264.264	115.671	25.126	85.6545	106.625	136.542	125.699
gene45816	LOC108711434	70.6486	105.449	115.664	33.8633	99.3152	99.2013	110.824	109.235
gene5993	dusp11.S,LOC108712781	61.7709	100.938	115.637	46.6527	137.008	116.841	102.026	99.1704
gene18260	znf207.S	86.6976	234.685	115.597	60.3414	170.114	151.574	135.606	133.126
gene45694	LOC108700590	62.378	50.3525	115.593	38.0316	79.5734	81.1295	101.612	96.6535
gene1446	nudc.L	61.5082	200.808	115.508	34.7234	155.199	111.227	99.985	102.004
gene15402	adk.S	68.0438	163.547	115.428	44.7048	183.846	121.883	126.773	128.97
gene13545	cct2.S	57.1533	126.923	115.38	51.6239	126.054	68.46	125.241	121.125
gene4469	fbxo34.L	69.2996	55.9397	115.309	71.0372	85.7358	121.449	120.012	117.987
gene16961	vezf1.L	82.9505	56.0109	115.308	92.2892	72.4945	123.177	117.395	113.948
gene51045	LOC108697722	50.6701	89.8019	115.29	68.6518	95.1152	97.8938	105.843	98.5697
gene7487	tle2.L	69.6898	212.226	115.106	58.2048	160.889	123.001	113.014	110.505
gene1768	pola2.L	70.6397	35.4943	115.103	40.3265	79.9746	89.8433	111.362	107.287
gene12932	tfg.S	73.5674	199.167	115.073	35.9405	105.407	104.302	94.3582	93.281
gene40684	LOC108704887	65.2305	148.306	115.068	59.4276	190.035	124.217	129.58	127.657
gene16354	LOC108696277	69.4843	76.5447	115.032	36.3419	90.1783	87.2379	124.159	121.241
gene16608	trip4.L	60.29	30.1272	115.026	51.0535	61.5658	86.8603	116.623	115.518
gene39095	usf2.L	85.8831	1.36699	114.999	49.1667	11.6396	140.078	108.808	110.809
gene42067	ube2h.S	71.3921	35.0895	114.917	72.5457	98.5746	109.239	130.924	126.219
gene11882	pkn2.L	67.0444	55.6655	114.904	69.9526	118.329	126.152	122.503	124.828
gene7823	dlat.L,dlat.S	72.6309	46.2424	114.852	62.37	99.8414	104.945	106.743	106.92
gene17507	clta.L	58.2129	249.919	114.851	76.6805	149.374	113.591	125.575	114.536
gene2532	suox.L	105.789	139.477	114.789	55.4554	223.095	157.082	159.132	160.781
gene40678	smc2.L	59.985	27.4041	114.787	35.6647	37.2814	90.0983	119.478	121.067
gene14490	znhit3.L	61.1243	95.3114	114.737	60.5971	132.799	103.171	125.627	126.642
gene38189	eif4e3.L	68.3271	197.469	114.727	78.2323	168.139	112.615	113.876	105.868
gene35202	LOC108711598	74.349	62.0444	114.725	58.525	98.8923	137.835	131.422	131.488
gene2301	cbll1,cbll1.S	76.2072	97.4786	114.647	41.6977	94.4428	121.5	104.621	96.3152
gene3929	sgta.L	60.885	148.218	114.606	81.4063	103.517	77.1707	118.024	111.914
gene50626	trim8.L	83.3482	104.599	114.575	69.4764	206.412	156.02	128.187	130.555
gene325	LOC108696352,ube4b.L	84.8162	124.155	114.568	73.574	126.616	104.223	129.283	124.014
gene8775	LOC100653503,pum2.L	72.7313	31.5601	114.52	61.2884	73.4482	138.37	115.769	115.953
gene1823	ube2q2.L	64.6404	107.906	114.519	72.2534	172.472	110.26	126.39	125.757
gene5881	crk.L	64.68	33.0996	114.364	31.0025	91.2604	125.833	126.842	119.177
gene36827	LOC100158394	72.29	7.52327	114.318	100.17	22.5026	128.605	95.6071	96.7024
gene11262	ell.S	75.8623	32.1724	114.309	92.0456	64.4378	120.686	111.826	105.393
gene37472	mark3.L	67.9402	15.9542	114.292	74.5297	68.2408	115.18	112.041	106.597
gene18584	kras.S	64.1769	102.918	114.278	65.2139	131.448	126.84	110.021	106.684
gene36282	LOC108699274	59.8356	60.4802	114.243	52.8717	123.021	110.374	82.6246	81.8641
gene18615	upk1b.S	54.1466	131.124	114.212	48.908	124.384	119.674	118.221	108.697
gene40564	srrt.L	87.147	105.439	114.126	20.3575	164.96	141.776	121.61	124.504
gene40677	sec23b.L	73.0469	40.7549	114.122	54.5789	75.4576	92.4579	109.009	113.641
gene12260	rnf34.L	56.532	224.745	114.102	86.1683	152.508	108.373	101.935	98.8608
gene47311	LOC108706552	67.7756	147.942	114.026	65.4557	198.577	135.281	121.916	124.093
gene5303	hnrnpa3.S	48.6493	219.478	113.996	13.7321	169.603	99.394	78.0161	75.9115
gene10849	LOC108719342,rnf19a.L	84.7946	122.658	113.935	89.6113	173.165	148.265	123.603	121.663
gene17262	alg5,alg5.L	44.1711	38.5729	113.922	10.2011	53.8194	59.3486	102.129	102.782
gene20085	fbxo33.L,fbxo33.S	58.8186	147.586	113.891	39.606	142.518	107.325	105.165	104.69
gene13430	mki67.S	66.3744	93.2425	113.879	62.9169	127.022	153.694	102.509	99.2621
gene15569	dapk3.S,MGC81183	43.1896	103.465	113.741	35.3932	147.276	88.4212	97.4888	102.768
gene35368	LOC108709722	60.9918	124.49	113.735	22.1348	125.763	124.232	113.592	128.01
gene9457	ppa1.L	36.0856	254.963	113.715	53.9246	123.428	73.8178	75.1363	72.083
gene40346	LOC108710952	56.4933	8.36041	113.668	23.9192	19.4145	74.4908	113.344	121.337
gene35358	morf4l1.S	65.0338	84.4862	113.627	36.1401	104.205	58.1301	115.61	111.424
gene18942	vps11.S	59.9336	15.6404	113.611	33.371	39.9521	76.0888	101.146	96.245
gene46526	LOC108709455	56.3414	86.4113	113.565	40.8941	111.748	110.561	126.371	118.045
gene11545	ap3s1.S	78.9822	299.651	113.56	100.323	217.144	144.963	143.068	143.987
gene48908	cd276.S	75.7513	45.2055	113.496	82.4736	142.808	156.647	125.766	118.827
gene43375	LOC108707477	99.5484	20.21	113.474	82.4885	38.8212	168.042	117.593	115.808
gene752	kif2a.S,MGC80500	68.1543	61.6629	113.454	46.8918	147.363	114.679	105.537	104.266
gene44852	LOC108714380	70.1676	111.32	113.421	102.839	219.621	136.553	118.061	107.08
gene6579	ca5b.L	50.5718	111.796	113.335	69.871	159.465	107.526	101.259	101.188
gene5339	atp8b1.S	74.4778	127.506	113.255	43.6623	145.357	104.81	130.156	129.769
gene41064	LOC108705672	52.1132	0	113.244	0	0	73.0951	93.6114	90.7802
gene19583	ccdc71l.L,LOC108711185	53.1517	80.3378	113.222	46.9657	145.176	119.877	107.528	108.081
gene6203	hsf2.L	54.2028	69.2098	113.174	35.05	115.151	91.3339	110.002	111.32
gene13244	ubap1.S	47.4936	63.1561	113.164	25.4006	119.749	120.612	104.55	103.755
gene5928	aars.L	69.3768	78.7457	113.133	35.9683	123.687	83.7034	119.018	120.344
gene19122	hnrnph3.S,LOC108697445	44.2852	288.705	113.131	58.9297	203.646	110.737	102.3	111.171
gene47217	suz12.S	68.402	79.9634	113.083	52.7511	150.529	128.494	104.43	106.709
gene5187	LOC108696039,rimklb-like.L	69.4883	141.372	113.07	87.8646	180.799	134.384	102.213	106.183
gene3103	grinl1a.L,LOC108711365	69.1727	163.158	113.054	59.5681	192.754	133.527	112.788	112.05
gene38201	LOC108711201	60.3216	159.764	113.047	45.558	257.053	103.469	115.249	113.626
gene17784	slc9a1.S	67.0002	115.302	113.01	45.8714	152.718	131.206	106.98	110.249
gene13947	vps35.S	55.8089	79.8793	113.003	50.7857	128.931	88.9289	110.257	109.249
gene49055	rad51.L	32.8305	43.9921	112.958	66.722	50.997	93.6197	112.173	101.473
gene12803	khdrbs1.L,LOC108707505	44.8888	145.285	112.899	54.3026	164.843	108.158	108.184	98.9939
gene6886	ubox5.S	49.3874	14.4222	112.888	25.8307	49.5197	83.0958	98.2566	102.162
gene738	snx7.S	45.8229	119.13	112.784	64.2252	122.505	79.4014	90.7353	94.4632
gene14302	mapkapk2.L,mapkapk2.S	71.89	32.0605	112.782	83.1776	143.733	101.61	115.51	109.964
gene38786	bcl9.L	79.2693	31.5853	112.75	79.979	61.0523	144.382	115.771	115.548
gene50111	ugp2.L	59.9164	29.2053	112.673	29.2714	70.8009	77.9359	109.371	106.138
gene7927	rps3.L	68.7343	107.14	112.665	36.1267	82.1041	67.9994	98.3438	91.21
gene12969	mlf2.L	46.567	237.156	112.648	50.1873	136.561	98.3908	78.6465	82.0657
gene7996	hgs.L	64.8928	27.803	112.615	42.2701	50.549	83.324	99.8102	101.377
gene2998	LOC108709292	76.8625	46.5334	112.606	16.2718	35.2194	40.6511	107.456	105.174
gene18418	hist1h3g.L	58.8017	1.20335	112.606	46.2866	0.227693	143.285	84.7644	78.6465
gene9366	atp5j.L	57.3972	23.5872	112.6	0	38.0157	67.1392	105.847	105.042
gene44159	usf2.S	90.4326	37.9593	112.586	114.867	117.475	134.443	115.811	94.703
gene9645	gtf2f2.S	59.1102	222.067	112.585	81.1694	153.946	106.947	114.407	115.487
gene40009	chtf18.L	55.2325	53.913	112.585	47.4904	152.901	127.213	116.785	111.448
gene6855	ddx59.L	65.1482	22.2229	112.583	42.7103	30.3333	103.23	107.815	110.414
gene15145	med20.S	76.4363	38.8485	112.569	64.7262	110.131	95.2496	119.713	123.551
gene41657	hmgn3.S	44.1496	281.938	112.52	37.3858	137.563	107.9	114.084	105.736
gene1360	ak6.S,MGC80885	60.8985	23.3925	112.497	32.0082	71.3008	74.8528	95.0927	96.5046
gene2296	casc4.L	69.7632	43.7174	112.479	51.3023	112.177	98.1598	105.141	108.308
gene8983	acadm.L	67.3025	142.047	112.462	16.6805	51.2227	37.9617	119.237	110.569
gene6667	sf3a3.S	113.533	216.924	112.444	56.0036	333.347	198.751	198.584	204.806
gene44419	cnot6l.S	73.9675	41.3037	112.409	68.5308	102.576	131.11	135.357	135.522
gene7534	thoc5.L	70.8292	167.87	112.377	39.9854	174.851	108.446	118.876	117.372
gene17926	chd4.L	87.1435	143.262	112.365	55.3448	108.935	111.14	128.519	131.042
gene17071	pgat.L	66.0507	95.8673	112.351	13.0326	45.8387	32.6703	99.5992	96.2664
gene50721	LOC108696751	60.3531	194.408	112.327	14.602	135.508	100.444	151.048	146.831
gene19193	rab11b.1.S	70.5486	102.662	112.295	54.012	126.87	97.4629	114.555	114.077
gene43653	eed.S	61.795	138.916	112.254	53.3153	156.589	115.963	112.823	115.521
gene37915	LOC108709702	87.6554	204.785	112.243	74.2265	180.131	128.447	118.795	122.38
gene36692	LOC108708069	54.783	270.637	112.225	48.7097	224.415	129.786	111.269	105.967
gene14141	triqk.L	64.7801	200.909	112.163	69.2914	108.265	92.4823	100.25	98.1015
gene42438	MGC81661	76.0751	116.757	112.117	55.2174	180.767	120.768	105.877	103.866
gene14893	MGC80164,sec63.S	62.0662	146.927	112.097	56.4302	163.003	90.1982	117.202	117.905
gene18450	rbmx.S	68.647	47.5543	112.067	38.0489	120.959	123.92	107.86	108.626
gene36040	srprb.L	51.1203	217.424	111.99	0	124.066	80.918	99.5092	95.4368
gene19580	LOC108709630,trim37.S	55.7727	29.2427	111.961	36.3961	16.9512	129.451	105.682	108.65
gene11859	bzw1.S,LOC108703051	51.0968	201.988	111.916	22.2525	163.759	93.4157	117.113	120.156
gene14349	sec61a1.S	67.0133	33.8676	111.899	51.8123	111.144	107.403	105.894	104.052
gene45704	ppih.L	45.7915	222.244	111.858	0	85.3717	66.6831	75.3555	74.2005
gene20351	mat2a.L	78.5331	131.5	111.825	35.8086	122.625	110.817	112.022	109.635
gene16767	nckap1.L	71.2428	69.01	111.809	36.197	146.247	114.585	133.479	133.429
gene252	tcp1.S	65.5193	56.8005	111.739	31.921	102.156	80.0589	116.55	118.082
gene6781	LOC108716593,xpo1.L	62.3086	35.0103	111.726	52.7628	89.3466	112.484	124.918	120.831
gene2643	kctd5.L	83.0427	112.934	111.722	42.9074	184.581	132.157	112.404	108.401
gene48945	LOC108707604	81.2895	164.165	111.63	56.3203	118.855	140.06	131.51	131.562
gene3099	LOC100036800	62.7221	36.6633	111.623	32.9667	40.137	53.0258	90.074	93.787
gene12131	LOC108699293	88.3611	169.647	111.596	69.0684	215.646	117.713	136.765	131.924
gene8117	LOC108714530,rps19bp1.L	72.1616	17.6759	111.524	25.2854	65.3327	111.196	111.023	120.425
gene45813	stk26.S	47.0095	15.9571	111.412	67.3667	44.4891	130.993	89.9636	89.6471
gene16305	h2afj.S,LOC108715878	15.1181	130.911	111.374	34.9146	115.057	81.0124	45.6917	46.8114
gene40748	cct5b	53.4569	241.894	111.323	7.7601	142.559	73.8289	136.527	132.849
gene49078	LOC108716548	48.8175	0	111.321	82.6773	1.49126	305.58	121.979	132.357
gene19165	fam76b.L,LOC108708745	60.8054	70.2396	111.218	53.2655	134.89	129.061	110.521	112.239
gene19568	ddx55.S	72.4744	180.491	111.19	13.638	151.1	86.5786	127.808	118.512
gene42942	natd1.L	59.7325	158.251	111.172	46.6905	161.063	91.0789	98.699	96.547
gene37305	ntf2	33.4711	73.49	111.121	170.06	120.548	137.35	149.511	147.693
gene2068	lmnb3.L,lmnb3.S	73.5169	126.425	111.105	63.6375	138.264	115.426	116.549	118.376
gene36540	pbrm1.L	83.4692	8.04789	111.089	50.0662	53.7844	145.337	116.692	115.835
gene13742	LOC108713203,nfyb.S	62.8267	285.451	111.062	100.323	208.508	135.772	98.7568	98.6446
gene15035	hells.S,LOC108705255	74.2374	256.724	111.054	38.2651	230.277	127.025	172.065	169.608
gene34657	LOC108712563	74.877	4.00167	111.045	57.7211	22.9993	161.173	109.513	110.702
gene13230	drap1.L	64.42	262.741	111.027	43.0664	120.713	126.751	115.585	114.792
gene8073	phb.L	67.1832	148.658	110.925	50.1976	133.64	92.423	120.958	119.938
gene19360	chmp1a.S	74.5899	161.452	110.892	42.1084	118.484	80.9398	119.792	119.935
gene41784	hspa9.L	69.7692	87.5666	110.889	57.1747	116.017	73.7665	112.407	113.097
gene45341	LOC108709820	80.036	33.1564	110.865	80.562	101.821	117.503	115.106	117.609
gene3193	LOC108709905,sp1.S	73.2376	14.6935	110.841	65.028	66.6607	138.224	105.41	106.741
gene36401	LOC108711485	40.8022	292.913	110.831	41.4616	180.231	155.136	87.5062	91.8189
gene19444	LOC108719027	49.6593	164.043	110.822	63.0772	153.856	95.8118	91.4309	91.4152
gene14277	sf3b3.L	77.1758	187.594	110.803	38.6591	131.266	102.156	129.208	125.712
gene39150	atp1a1.S	34.0746	215.591	110.799	12.3662	97.0264	88.4495	56.3129	54.6473
gene17797	kiaa0226l.S,LOC108709800	39.6072	153.345	110.794	63.352	174.528	106.746	81.7571	80.2405
gene10894	grn.S,LOC443608	78.445	15.8687	110.533	43.2177	37.9367	108.462	129.75	126.313
gene4563	eif4ebp2.S,MGC83416	48.1147	93.5512	110.49	31.8862	85.695	110.214	91.0868	92.521
gene13144	ubl5.S	66.8607	318.968	110.481	50.9558	111.67	116.838	102.235	108.256
gene2458	anp32e.L	64.8782	186.827	110.355	64.4934	210.358	121.393	114.839	115.901
gene6704	rpl6.S	88.5365	110.469	110.32	64.2622	85.194	83.3507	118.437	112.521
gene47622	sra1.S	41.2107	225.321	110.282	41.8766	108.39	93.6312	117.796	107.124
gene37082	ago4.L	72.5265	39.4888	110.197	61.4154	59.9164	124.872	126.645	121.2
gene50973	LOC108708368	66.6778	43.9338	110.191	55.0855	92.9247	101.894	116.547	116.267
gene42150	chchd2.L	70.3751	146.859	110.133	13.243	112.147	91.0956	114.96	113.025
gene10825	dcaf12.L	75.3674	207.051	110.132	76.5853	204.961	152.015	106.106	105.044
gene7362	lamp1.S,MGC80798	60.281	228.403	110.089	56.2547	141.885	102.891	120.114	107.631
gene12651	LOC108706576,tmem33.S	62.919	113.383	110.088	43.1998	120.386	99.0538	90.2457	85.4964
gene1019	MGC114996,stag1.L	77.8583	112.478	110.064	68.9078	145.281	115.378	124.487	125.456
gene11471	psma7.L	62.1852	63.8869	110.049	0	78.4883	68.808	95.2746	106.908
gene43142	raf1.S	85.3934	136.448	110.029	83.4358	177.131	150.765	122.705	120.103
gene18986	nup107.S	68.7145	137.33	110.011	40.1292	164.595	97.0945	113.245	112.785
gene40949	b4galt3.L	43.5894	29.6048	110.009	15.2737	28.1003	85.7241	89.0077	87.4903
gene36626	smarcb1.S	77.5319	185.53	109.98	61.277	168.631	107.849	105.292	108.958
gene10937	atp6v1g1.L	50.476	188.955	109.972	64.1145	157.42	96.5436	90.8212	105.045
gene9652	LOC495981,mgst3.L	81.2312	57.6231	109.952	62.5332	75.7959	106.575	125.842	114.624
gene14506	LOC108718073	81.9293	152.11	109.947	59.4665	129.919	133.808	119.761	126.436
gene5281	xpo4.L	68.0635	57.93	109.919	51.5691	82.0726	103.399	118.085	112.179
gene40443	LOC108718773	77.1168	16.8614	109.867	70.9586	51.7519	120.786	97.0791	98.4399
gene17356	prodh.L	72.5958	71.4514	109.839	48.5321	97.7797	108.18	133.19	126.933
gene4404	usp1-b,usp1.L	55.9659	61.6382	109.792	19.4761	76.5115	88.6479	110.316	110.958
gene4641	emc2.S	50.1302	42.4892	109.691	35.3752	84.6074	85.9551	96.084	99.8131
gene17441	LOC398520	27.9474	183.277	109.653	39.1711	131.415	77.2486	57.1168	59.4749
gene5890	LOC108705584,tmed2.S	71.6287	238.254	109.635	75.0968	222.247	131.664	114.328	112.129
gene40128	LOC108698370	78.3351	103.703	109.63	67.8082	143.736	124	118.926	123.803
gene13523	LOC108701155	42.9408	4.91051	109.62	36.3622	13.0354	86.1756	94.5855	87.1355
gene12464	LOC100049138	50.2356	45.5924	109.512	58.6355	86.1332	92.7788	98.1001	95.111
gene16755	LOC108697704,per3.S	69.5822	17.6527	109.503	58.9221	47.4457	89.109	101.67	99.9983
gene11595	med24.L	51.4819	13.7658	109.493	28.6091	34.3894	85.0402	69.4734	73.7296
gene13173	LOC108700295,timm50.S	57.9588	121.642	109.47	37.997	140.84	107.605	108.703	111.012
gene13759	LOC108716049,ube2l3.L	73.7901	78.1602	109.452	54.8652	102.919	88.8747	105.101	99.8183
gene41961	slc35a3.2.S	48.6134	50.6869	109.429	41.1658	110.263	105.66	107.911	105.751
gene9373	wdr45b.S	65.096	224.117	109.427	61.5329	191.661	140.564	107.482	113.36
gene49630	LOC108695360	55.8928	7.20297	109.427	42.3479	46.1669	134.355	98.1001	101.766
gene4383	LOC108708085,pum1.L	61.9324	73.083	109.394	58.8584	106.082	109.392	100.357	103.716
gene13750	tm9sf4.L	59.1237	180.015	109.295	51.6304	130.927	95.7356	117.786	116.796
gene20396	acaa2.L	70.7308	8.28437	109.248	35.2322	30.3127	69.933	119.566	110.761
gene9099	anapc10.L,LOC595046	58.0015	262.565	109.234	70.7265	125.656	114.568	118.252	119.24
gene37539	ebna1bp2-a	34.104	104.132	109.195	67.8034	160.006	101.841	105.048	91.962
gene20553	letm2.S,LOC108712683	57.5413	170.458	109.161	23.2028	169.246	114.504	103.727	105.538
gene8780	pum1.S	72.1593	17.308	109.048	78.5628	63.3419	125.918	108.885	109.027
gene35373	LOC108714518	62.378	205.795	109.01	5.11177	129.174	83.6206	97.5611	102.189
gene11954	recql4.L,rts	64.857	49.6883	108.994	20.9698	26.9897	70.6365	105.65	106.345
gene6627	cox7b.S,LOC108700072	29.9811	78.3238	108.994	0	42.3372	89.096	80.5595	93.5254
gene6979	hnrnpa2,hnrnpa2b1.L	52.9413	285.714	108.994	38.4263	155.531	91.7906	97.8626	99.233
gene15497	rnf20.L	61.1169	58.5522	108.975	57.2015	114.303	94.3838	99.4423	100.771
gene9213	tgs1.L	67.9863	242.283	108.928	55.4385	191.759	109.895	116.776	117.21
gene16277	aldoa.L,MGC64482	95.7813	33.0593	108.903	58.733	106.013	146.73	118.601	118.203
gene5838	dand5.L,LOC108711702	50.6102	165.209	108.853	33.9086	158.637	124.651	81.907	78.0045
gene20288	bambi.S,MGC81574	64.1186	144.921	108.853	54.2955	108.216	113.037	99.8125	101.408
gene14597	hipk1,hipk1.S	71.4932	59.7398	108.717	51.8917	107.295	112.631	105.944	103.601
gene7976	LOC108716015	41.4216	223.586	108.708	137.253	247.564	136.844	116.609	117.828
gene17328	LOC108716795,mtfr2.L	59.6944	148.583	108.692	46.6608	120.292	102.199	106.69	109.38
[truncated: 49,036 more rows]

## Sheet: Supp Table S5 - Test Xl oligos
Target	Start	End	Length	L_gap	R_gap	Tm	Wcards	Expands	Antisense_oligo	Target_seq
16S	1382	1431	50	0	0	78.2	0	1	CTTTAGTAGCGGCTGCACCACTGGGATGCCCTGATTCCAACATCGAGGTC	GACCTCGATGTTGGAATCAGGGCATCCCAGTGGTGCAGCCGCTACTAAAG
16S	1432	1481	50	0	0	65.2	0	1	TCCGGTCTGAACTCAGATCACGTAGGGCTTTAATCGTTGAACAAACGAAC	GTTCGTTTGTTCAACGATTAAAGCCCTACGTGATCTGAGTTCAGACCGGA
16S	1482	1531	50	0	0	58.4	0	1	CCTTTCGTACTAGAAAAAATACTTCATAGATAGAAACTGACCTGGATTAC	GTAATCCAGGTCAGTTTCTATCTATGAAGTATTTTTTCTAGTACGAAAGG
16S	1532	1581	50	0	0	64.7	0	1	ACATTGATATAGAGAGAGGCTTATTAAAACATTGGCCTCATTTTTTCGGT	ACCGAAAAAATGAGGCCAATGTTTTAATAAGCCTCTCTCTATATCAATGT
16S	1582	1631	50	0	0	69.3	0	1	TAGCCCTAATCTTGGGCAGAGTATTAGTTCTATTTTCAATTTAGTTGACT	AGTCAACTAAATTGAAAATAGAACTAATACTCTGCCCAAGATTAGGGCTA
COX2	2	41	40	1	9	69.5	0	1	GAGGCTGCGTCTTGAAAACCTAATTGTGATGGGTGTGCCA	TGGCACACCCATCACAATTAGGTTTTCAAGACGCAGCCTC
COX2	51	90	40	9	65	68.3	0	1	GGCTATGAGGGTATGGTCGTGGAAGTGAAGTAATTCTTCT	AGAAGAATTACTTCACTTCCACGACCATACCCTCATAGCC
COX2	156	195	40	65	77	70	0	1	TCACACTATTTCGATCTCTTGTGCGTCCATTAGGTTTGTA	TACAAACCTAATGGACGCACAAGAGATCGAAATAGTGTGA
COX2	273	312	40	77	67	67.2	0	1	TCATTGGTGGCCGATTGCTTTAATTGTTAAGTGTGGATCA	TGATCCACACTTAACAATTAAAGCAATCGGCCACCAATGA
COX2	380	419	40	67	84	70.7	0	1	TTATCAACTTCTAGCAGCCGGAATTGTCCAGGGGTAAGGT	ACCTTACCCCTGGACAATTCCGGCTGCTAGAAGTTGATAA
COX2	504	543	40	84	34	71	0	1	TTGATGAAGTCGTCCTGGGATTGCATCTGTTTTGACACCC	GGGTGTCAAAACAGATGCAATCCCAGGACGACTTCATCAA
COX2	578	616	39	34	72	70.2	0	1	AGCTGTGGTTTGCTCCGCAAATTTCTGAACATTGTCCGT	ACGGACAATGTTCAGAAATTTGCGGAGCAAACCACAGCT
COX3	95	131	37	94	6	47.4	0	1	GTTAAAAGAATTATTGATCCAAAGTGAAATCATATAG	CTATATGATTTCACTTTGGATCAATAATTCTTTTAAC
COX3	138	174	37	6	51	54.2	0	1	TCATCATTGAATTATAGTTAGTACTATAGTAATTAGG	CCTAATTACTATAGTACTAACTATAATTCAATGATGA
COX3	226	262	37	51	6	53.1	0	1	TAATAAATAGGATTATTCCATATCGTAATCCTTTTTG	CAAAAAGGATTACGATATGGAATAATCCTATTTATTA
COX3	269	305	37	6	61	47.4	0	1	TAAAATGCTCAGAAGAATCCAATAAAGAAGAATACTT	AAGTATTCTTCTTTATTGGATTCTTCTGAGCATTTTA
COX3	367	403	37	61	74	55.2	0	1	CTGTGTTTAAAAGTGGAACTTCAAATGGGTTTAATGG	CCATTAAACCCATTTGAAGTTCCACTTTTAAACACAG
COX3	478	517	40	74	67	51.5	0	1	AATAAAGTCCAAGAAGAATGGTTAAAGTTAGTGATTGAAT	ATTCAATCACTAACTTTAACCATTCTTCTTGGACTTTATT
COX3	585	621	37	67	2	55.2	0	1	ATGAAGACCGTGGAAACCAGTTGCTACAAAAAATGTT	AACATTTTTTGTAGCAACTGGTTTCCACGGTCTTCAT
COX3	624	660	37	2	75	48.8	0	1	AAGAAGACAAACAGATAGGAATAATGAGCCAATAATG	CATTATTGGCTCATTATTCCTATCTGTTTGTCTTCTT
COX3	736	772	37	75	9	53.1	0	1	ATCAATAGATCGATACGTAAAGGAATAGTCATACTAC	GTAGTATGACTATTCCTTTACGTATCGATCTATTGAT

## Sheet: Supp Table S6 - Alt oligo coord
Target	Start	End	Start (alt Mito)	End (alt Mito)	L_gap (alt Mito)	R_gap (alt Mito)
12S_alt	NA	NA	40	79	39	30
12S_alt	NA	NA	110	149	30	22
12S	29	67	172	210	22	151
12S	218	256	362	400	151	101
12S	356	395	502	541	101	79
12S	475	514	621	660	79	188
12S	707	746	849	887	188	61
16S	70	109	73	112	72	48
16S	156	194	161	199	48	50
16S	245	283	250	288	50	30
16S	314	353	319	358	30	114
16S	469	507	473	511	114	142
16S	650	688	654	692	142	68
16S	756	794	761	799	68	215
16S	1010	1048	1015	1055	215	95
16S	1139	1178	1151	1190	95	133
16S	1313	1351	1324	1362	133	30
16S	1382	1431	1393	1441	30	0
16S	1432	1481	1442	1491	0	0
16S	1482	1531	1492	1541	0	0
16S	1532	1581	1542	1591	0	0
16S	1582	1631	1592	1641	0	0

## Sheet: Supp Table S7  - ZF oligos
Target	Start	End	Length	L_gap	R_gap	Tm	Wcards	Expands	Antisense_oligo	Target_seq
28S_mat_som	25	64	40	24	27	67.8	0	1	TCTTTTCCTCCGCTTAGTAATATGCTTAAATTCAGCGGGT	ACCCGCTGAATTTAAGCATATTACTAAGCGGAGGAAAAGA
28S_mat	92	130	39	27	20	79.6	0	1	GGGCGGGGATTCGGCGCTGGACTTTTCCCTCTTCGCTCG	CGAGCGAAGAGGGAAAAGTCCAGCGCCGAATCCCCGCCC
28S_mat	151	189	39	20	14	81.5	0	1	CGGCCCGCGCCGAGAGAGGCGGCCCTCCGTACGCCACAG	CTGTGGCGTACGGAGGGCCGCCTCTCTCGGCGCGGGCCG
28S_mat_som	204	243	40	14	31	78.3	1	2	ACCGGCCTCACACCGTCCRCGGGCTAAGCCTCCATCAGAA	TTCTGATGGAGGCTTAGCCCGCGGACGGTGTGAGGCCGGT
28S_mat_som	275	313	39	31	6	73.8	0	1	CCGCTTTGGGCTGCATTCCCAAACAACCCGACTCCGGGA	TCCCGGAGTCGGGTTGTTTGGGAATGCAGCCCAAAGCGG
28S_mat_som	320	358	39	6	29	73	0	1	CTATCGGTCTCGTGCCGGTATTTAGCCTTAGATGGAGTT	AACTCCATCTAAGGCTAAATACCGGCACGAGACCGATAG
28S_mat_som	388	426	39	29	26	70.7	0	1	ACGGTTTCACGCCCTGTTGAACTCTCTCTTCAAAGTTCT	AGAACTTTGAAGAGAGAGTTCAACAGGGCGTGAAACCGT
28S_mat	453	491	39	26	25	80	0	1	CGACCCCGCCCCGCCGGGCTGAATCCACCGGGCGGACGG	CCGTCCGCCCGGTGGATTCAGCCCGGCGGGGCGGGGTCG
28S_mat	517	556	40	25	29	80	0	1	CGGGCGTCAACCCCCCGCGCCACCCCCAGGAATGAGGGAG	CTCCCTCATTCCTGGGGGTGGCGCGGGGGGTTGACGCCCG
28S_mat	586	625	40	29	8	79.2	0	1	GCCGAACCGGAGCCGGTCGCGGCGCTCCACCGCGGCGGAA	TTCCGCCGCGGTGGAGCGCCGCGACCGGCTCCGGTTCGGC
28S_mat	634	672	39	8	0	78.5	0	1	CCGACGGCCTGAACCGACGGGCCACCTTCGCCCCCTGAC	GTCAGGGGGCGAAGGTGGCCCGTCGGTTCAGGCCGTCGG
28S_mat_som	673	711	39	0	17	74.6	1	2	AGCAAGCGGCGAAGTCGGGGCGGGRGGGCGCTGTAAAGC	GCTTTACAGCGCCCTCCCGCCCCGACTTCGCCGCTTGCT
28S_mat	729	767	39	17	28	79.6	0	1	CCCACAGGGAGGGAGGGCAGAGAGGGCGCGGAGGACACT	AGTGTCCTCCGCGCCCTCTCTGCCCTCCCTCCCTGTGGG
28S_mat	796	834	39	28	30	80.1	0	1	CGGACTGAGGACAGTCCACCCCTGTCGCGCCACGCCGGG	CCCGGCGTGGCGCGACAGGGGTGGACTGTCCTCAGTCCG
28S_mat	865	904	40	30	30	80.5	0	1	GTCGCCGCGGACCTCGGGCGCCCGAACGTGGGTCGGATCC	GGATCCGACCCACGTTCGGGCGCCCGAGGTCCGCGGCGAC
28S_mat_som	935	973	39	30	21	80.3	1	2	ACCCTCTGACTCGCGCGCGCGTTRGACTCCTTGGTCCGT	ACGGACCAAGGAGTCCAACGCGCGCGCGAGTCAGAGGGT
28S_mat	995	1033	39	21	0	80.1	0	1	GATCCCACCCGGGGGAGACCCCCGTTCTCACCTTCATTG	CAATGAAGGTGAGAACGGGGGTCTCCCCCGGGTGGGATC
28S_mat_som	1034	1072	39	0	21	88.5	1	2	CGAGRCGGGCCGGTGGTGCGCCCCCCGCCGGGGCGGGGG	CCCCCGCCCCGGCGGGGGGCGCACCACCGGCCCGCCTCG
28S_mat	1094	1132	39	21	0	77	0	1	TTCACCATCTTTCGGGTGCCATCGCGCGCGCTCCAACTC	GAGTTGGAGCGCGCGCGATGGCACCCGAAAGATGGTGAA
28S_mat_som	1133	1171	39	0	30	83	1	2	CACCAGAGTTTCCYCTGGCTTCGCCCTGCCCAGGCATAG	CTATGCCTGGGCAGGGCGAAGCCAGGGGAAACTCTGGTG
28S_mat_som	1202	1241	40	30	14	76.4	1	2	TTCGATTAGTCTTTCGCCCCTATRCCCAGGTCGGACGACC	GGTCGTCCGACCTGGGCATAGGGGCGAAAGACTAATCGAA
28S_mat_som	1256	1294	39	14	10	71.6	0	1	GCGAGCGCCAGCTATCCTGAGGGAAACTTCGGAGGGAAC	GTTCCCTCCGAAGTTTCCCTCAGGATAGCTGGCGCTCGC
28S_mat_som	1305	1343	39	10	18	70.3	1	2	GCCCCAAGGCCTCTAGTCATTWGCTTTACCGGATAAAAC	GTTTTATCCGGTAAAGCCAATGACTAGAGGCCTTGGGGC
28S_mat_som	1362	1400	39	18	30	70.2	1	2	CCAGCGAGCCGGGCYTCTTACCCATTTAAAGTTTGAGAA	TTCTCAAACTTTAAATGGGTAAGAGGCCCGGCTCGCTGG
28S_mat	1431	1470	40	30	13	71.7	0	1	CCCGCAGCACCAGTTCTGCTTACCAAAAATGGCCCACTAG	CTAGTGGGCCATTTTTGGTAAGCAGAACTGGTGCTGCGGG
28S_mat_som	1484	1522	39	13	11	76.8	0	1	TGGGGTCTGATGAGCGTCGGCATCGGGCGCCTTAACCCG	CGGGTTAAGGCGCCCGATGCCGACGCTCATCAGACCCCA
28S_mat_som	1534	1572	39	11	30	75.5	0	1	CCGACTTCCATGGCCACCGTCCTGCTGTCTATATCAACC	GGTTGATATAGACAGCAGGACGGTGGCCATGGAAGTCGG
28S_mat_som	1603	1642	40	30	18	79	0	1	GCTCCAGCGCCATCCATTTTCAGGGCTAGTTGATTCGGCA	TGCCGAATCAACTAGCCCTGAAAATGGATGGCGCTGGAGC
28S_mat	1661	1700	40	18	2	79.8	0	1	AGCGCGCGCGACCGCTCGCGTGTCCCTTGTGCCGTCGACG	CGTCGACGGCACAAGGGACACGCGAGCGGTCGCGCGCGCT
28S_mat_som	1703	1742	40	2	25	82.9	1	2	TTCWGCGCCACCGCGGCGGCCCTCCTACTCGTCGAGGCTT	AAGCCTCGACGAGTAGGAGGGCCGCCGCGGTGGCGCCGAA
28S_mat_som	1768	1806	39	25	25	70.6	1	2	AATATTTGCTACTACCACCAAGATCTGCRCCCGCGGCGG	CCGCCGCGGGCGCAGATCTTGGTGGTAGTAGCAAATATT
28S_mat_som	1832	1870	39	25	22	73.1	0	1	ACCCATGTTCAACTGCTGTTCACATGGAACCCTTCTCCA	TGGAGAAGGGTTCCATGTGAACAGCAGTTGAACATGGGT
28S_mat	1893	1931	39	22	7	79.8	0	1	GCGACAGAGGCCATCGCCCCTCCCCTCCGAACGGCGTAG	CTACGCCGTTCGGAGGGGAGGGGCGATGGCCTCTGTCGC
28S_mat	1939	1977	39	7	14	80	0	1	TCCGGGCTCGGGGATCTGGACCCGACTCCCTTTCGGTCG	CGACCGAAAGGGAGTCGGGTCCAGATCCCCGAGCCCGGA
28S_mat_som	1992	2030	39	14	25	80.1	0	1	CGGGTTCGTTTGCGTCACCGCACTGGGCGCCTCGCGGCG	CGCCGCGAGGCGCCCAGTGCGGTGACGCAAACGAACCCG
28S_mat_som	2056	2095	40	25	3	69.3	0	1	TTCCAGGGCGCCCTGCCCTTCACAAAGAAAAGAGAACTCT	AGAGTTCTCTTTTCTTTGTGAAGGGCAGGGCGCCCTGGAA
28S_mat_som	2099	2138	40	3	23	83.5	0	1	CGGCGCTTTCCAGGGCGCGGGCCCCTCTCTCGGGGCGAAC	GTTCGCCCCGAGAGAGGGGCCCGCGCCCTGGAAAGCGCCG
28S_mat_som	2162	2200	39	23	30	72.6	0	1	TTACACCTTCTCCCCCGGATTTTCAAGGGCCGACGAGAG	CTCTCGTCGGCCCTTGAAAATCCGGGGGAGAAGGTGTAA
28S_mat_som	2231	2270	40	30	28	76.5	0	1	TGTTCCAACACGCCAGAGGCTGTTCACCTTGGAGACCTGC	GCAGGTCTCCAAGGTGAACAGCCTCTGGCGTGTTGGAACA
28S_mat_som	2299	2337	39	28	3	71	0	1	CAGCCCTTAGAGCCAATCCTTATCCCGAAGTTACGGATC	GATCCGTAACTTCGGGATAAGGATTGGCTCTAAGGGCTG
28S_mat	2341	2380	40	3	30	85.2	0	1	CGGCTCGGGCCCAGGCCCGCTTCGCACCTCAGCCCGACCG	CGGTCGGGCTGAGGTGCGAAGCGGGCCTGGGCCCGAGCCG
28S_mat	2411	2450	40	30	30	81.1	0	1	CACCGCGCGCGCACCCCCGCGGCTCGGGAACGGGGGTCAG	CTGACCCCCGTTCCCGAGCCGCGGGGGTGCGCGCGCGGTG
28S_mat	2481	2520	40	30	13	73.4	0	1	GAGTCGGGGGGAGTCGAGACCGCAAAAAGGCCCGAGGCGG	CCGCCTCGGGCCTTTTTGCGGTCTCGACTCCCCCCGACTC
28S_mat	2534	2572	39	13	11	79.8	0	1	CTCCGAGACCCCCCCGCCCGACCCCCGCGGACGGGGAAA	TTTCCCCGTCCGCGGGGGTCGGGCGGGGGGGTCTCGGAG
28S_mat	2584	2622	39	11	5	79.7	0	1	CGACGCCACGAACCACCCCTTTCCTCCCCACGGCCTCTC	GAGAGGCCGTGGGGAGGAAAGGGGTGGTTCGTGGCGTCG
28S_mat	2628	2667	40	5	30	80.8	0	1	CAGCGGAGGCATCGCGCGGCAGGCGAGGACCCTCCCGTTG	CAACGGGAGGGTCCTCGCCTGCCGCGCGATGCCTCCGCTG
28S_mat	2698	2736	39	30	7	81.7	0	1	AAGGGCGCGGCGCGCGCCCAGGGTCGCCGCCGCCAACCG	CGGTTGGCGGCGGCGACCCTGGGCGCGCGCCGCGCCCTT
28S_mat	2744	2782	39	7	27	81.9	0	1	CGGACGCGGGCCCCGGCGCGGGGCCGTAGCTGCGGAGAT	ATCTCCGCAGCTACGGCCCCGCGCCGGGGCCCGCGTCCG
28S_mat	2810	2849	40	27	27	84.1	0	1	CGGCCGAGGCGCCCGCACCGGGGGGAGCCGAGGCCGCGCG	CGCGCGGCCTCGGCTCCCCCCGGTGCGGGCGCCTCGGCCG
28S_mat_som	2877	2915	39	27	16	69.6	0	1	GCTTTGTTTTAATTAAACAGTCGGATTCCCCTGGTCCGC	GCGGACCAGGGGAATCCGACTGTTTAATTAAAACAAAGC
28S_mat_som	2932	2971	40	16	30	70.8	0	1	TCAGAGCACTGGGCAGAAATCACATCGCGTCAACACCCGC	GCGGGTGTTGACGCGATGTGATTTCTGCCCAGTGCTCTGA
28S_mat_som	3002	3041	40	30	30	73.5	0	1	GCTACCTTAAGAGAGTCATAGTTACTCCCGCCGTTTACCC	GGGTAAACGGCGGGAGTAACTATGACTCTCTTAAGGTAGC
28S_mat_som	3072	3111	40	30	30	72.3	0	1	AGCAGGTAGGGACAGTGGGAATCTCGTTCATCCATTCATG	CATGAATGGATGAACGAGATTCCCACTGTCCCTACCTGCT
28S_mat_som	3142	3181	40	30	17	74.4	0	1	AAGCTCAACAGGGTCTTCTTTCCCCGCTGATTCTGCCAAG	CTTGGCAGAATCAGCGGGGAAAGAAGACCCTGTTGAGCTT
28S_mat_som	3199	3237	39	17	17	79.8	0	1	GGGCCTCCCACTTATTCTACACCCCTCATGTCTCTTCAC	GTGAAGAGACATGAGGGGTGTAGAATAAGTGGGAGGCCC
28S_mat_som	3255	3294	40	17	25	66.5	0	1	AGTGAGGAAACGATAAGAGTAGTGGTATTTCACCGGCGGC	GCCGCCGGTGAAATACCACTACTCTTATCGTTTCCTCACT
28S_mat	3320	3358	39	25	28	80.9	0	1	CTTGACGCCAGAAGCAGGGGCGGCCCCCGCCGGGGGACG	CGTCCCCCGGCGGGGGCCGCCCCTGCTTCTGGCGTCAAG
28S_mat	3387	3425	39	28	12	83.5	0	1	TCGCGCCCCGGTCGGCGGCCGGGAGGGGAAGGGGGGTTG	CAACCCCCCTTCCCCTCCCGGCCGCCGACCGGGGCGCGA
28S_mat	3438	3476	39	12	0	78.9	0	1	AGGTGTACCGCCCCAGTCAAACTCCCCACCTGACGCTGT	ACAGCGTCAGGTGGGGAGTTTGACTGGGGCGGTACACCT
28S_mat_som	3477	3515	39	0	19	75.9	0	1	CCCTGAGCTCGCCTTAGGACACCTGCGTTACCGTTTGAC	GTCAAACGGTAACGCAGGTGTCCTAAGGCGAGCTCAGGG
28S_mat_som	3535	3573	39	19	1	65.9	0	1	CTGAAAATCAAGATCAAGCGAGCTTTTGCCCTTCTGCTC	GAGCAGAAGGGCAAAAGCTCGCTTGATCTTGATTTTCAG
28S_mat_som	3575	3613	39	1	30	76.5	1	2	GAAGGATCGTGAGGCCCCGCTTTCRCGGTCCGTACTCAT	ATGAGTACGGACCGCGAAAGCGGGGCCTCACGATCCTTC
28S_mat_som	3644	3683	40	30	24	75.3	0	1	TTGGCCGCCACAAGCCAGTTATCCCTGTGGTAACTTTTCT	AGAAAAGTTACCACAGGGATAACTGGCTTGTGGCGGCCAA
28S_mat_som	3708	3747	40	24	14	64.3	0	1	TCTGCTTCACAATGATAGGAAGAGCCGACATCGAAGGATC	GATCCTTCGATGTCGGCTCTTCCTATCATTGTGAAGCAGA
28S_mat_som	3762	3800	39	14	0	70.9	1	2	AAACCCAGCTCACGTTCCCTRTTAGTGGGTGAACAATCC	GGATTGTTCACCCACTAACAGGGAACGTGAGCTGGGTTT
28S_mat_som	3801	3839	39	0	6	65.5	0	1	ACATCAGTAGGGTAAAACTAACCTGTCTCACGACGGTCT	AGACCGTCGTGAGACAGGTTAGTTTTACCCTACTGATGT
28S_mat_som	3846	3885	40	6	16	69.7	1	2	GCGGTTCCTCTCGTACTGAGCRGGATTACTATTGCAACAA	TTGTTGCAATAGTAATCCCGCTCAGTACGAGAGGAACCGC
28S_mat	3902	3940	39	16	8	79.8	0	1	GTGGCTTCGCGCCAGTGGCTCCTCAGCCAAGCGCACGAA	TTCGTGCGCTTGGCTGAGGAGCCACTGGCGCGAAGCCAC
28S_mat_som	3949	3988	40	8	27	70.2	0	1	TTAGGCGGGATTCTGACTTAGAGGCGTTCAGTCATAATCC	GGATTATGACTGAACGCCTCTAAGTCAGAATCCCGCCTAA
28S_mat	4016	4054	39	27	23	79.9	0	1	CGGAGAGGGGCTTCCCGGTTACCCGGGGCCTATCGGAGA	TCTCCGATAGGCCCCGGGTAACCGGGAAGCCCCTCTCCG
28S_mat	4078	4117	40	23	30	80	0	1	GCGCTCGTTCTAGCCGCGCCCCCGGTTCCTGTCACGAATG	CATTCGTGACAGGAACCGGGGGCGCGGCTAGAACGAGCGC
28S_mat	4148	4187	40	30	30	73.2	0	1	AGGTCGTCTACGAGTCATTTAAGCACCGGGTTCCCCACAA	TTGTGGGGAACCCGGTGCTTAAATGACTCGTAGACGACCT
28S_mat	4218	4257	40	30	13	71.2	0	1	CGAGGGCTGACTTTCAATGGATCGCAGCAACAGAGCTGCT	AGCAGCTCTGTTGCTGCGATCCATTGAAAGTCAGCCCTCG
28S_som	76	114	39	11	30	79	0	1	CTGGGCTCTTCCCTCTTCGCTCGCCGCTACTGAGGGAAT	ATTCCCTCAGTAGCGGCGAGCGAAGAGGGAAGAGCCCAG
28S_som	145	184	40	30	18	74.6	0	1	CGCGCCGAGAGAGAGCGATCTTCCGTACGCCACATTTCCC	GGGAAATGTGGCGTACGGAAGATCGCTCTCTCTCGGCGCG
28S_som	451	489	39	26	0	80	0	1	CCGACCAGCCCCGCCGGGTTGAATCCTCCGGGCGGACCG	CGGTCCGCCCGGAGGATTCAACCCGGCGGGGCTGGTCGG
28S_som	490	528	39	0	30	81	0	1	CTCCCCCGAGAGGGGGGGGATCCGAGCGCACCGGACGGG	CCCGTCCGGTGCGCTCGGATCCCCCCCCTCTCGGGGGAG
28S_som	559	597	39	30	15	79.4	0	1	GTCGCGGCGCACCGCCGACGGAGGAAGTGCGCCCGGCGG	CCGCCGGGCGCACTTCCTCCGTCGGCGGTGCGCCGCGAC
28S_som	613	651	39	15	6	79.6	0	1	CCGGAGCCGCGAGCCACCTTCGCCCCCGAACCCTTCCAA	TTGGAAGGGTTCGGGGGCGAAGGTGGCTCGCGGCTCCGG
28S_som	716	754	39	19	30	79.3	0	1	CCCCCCCGAGAGAGGGGCCGGAGAGAAGGCGCGGAGGAC	GTCCTCCGCGCCTTCTCTCCGGCCCCTCTCTCGGGGGGG
28S_som	785	824	40	30	29	70.4	0	1	GAAACGGACTGAGGACAGTCCGTTCCGGTCGACGCACGCG	CGCGTGCGTCGACCGGAACGGACTGTCCTCAGTCCGTTTC
28S_som	854	893	40	29	30	80.1	0	1	ATCACCGCGGACCTCGGGCGCCCTTTTGGACGTGGGCCTG	CAGGCCCACGTCCAAAAGGGCGCCCGAGGTCCGCGGTGAT
28S_som	981	1019	39	18	5	81.5	0	1	CACCTGGGCCGGCGCGCGCCGGCCTTCACCTTCATTGCG	CGCAATGAAGGTGAAGGCCGGCGCGCGCCGGCCCAGGTG
28S_som	1084	1122	39	20	0	76	0	1	TTCACCATCTTTCGGGTACCATCGCACGCGCTCTAGCTC	GAGCTAGAGCGCGTGCGATGGTACCCGAAAGATGGTGAA
28S_som	1417	1456	40	30	12	72.6	0	1	TCCCGCAGCGCCAGTTCTGCTTACCAAAAAAGGCCCACTG	CAGTGGGCCTTTTTTGGTAAGCAGAACTGGCGCTGCGGGA
28S_som	1636	1675	40	8	14	82.3	0	1	CGGAGGGGGGGGCTCCTTCTGCCGTCGACGGCCGGGTATG	CATACCCGGCCGTCGACGGCAGAAGGAGCCCCCCCCTCCG
28S_som	1886	1924	39	28	15	78.8	0	1	CCGGGGGCGACGGAGGCCATCGCTCCTCCCTTCCGAACG	CGTTCGGAAGGGAGGAGCGATGGCCTCCGTCGCCCCCGG
28S_som	1940	1978	39	15	0	79.5	0	1	CCCGTCTCCGCCACTCCGGGTTCGGGGATCTGAACCCGA	TCGGGTTCAGATCCCCGAACCCGGAGTGGCGGAGACGGG
28S_som	2326	2365	40	3	30	85.1	0	1	CGGCGCGGGCCCAGCCCCGCTTCGCACCTCAGCCCGACCG	CGGTCGGGCTGAGGTGCGAAGCGGGGCTGGGCCCGCGCCG
28S_som	2396	2435	40	30	24	74.9	0	1	AGGGGCCGCACGACGCGCTCCGGAGACGGGAACGAGAGGG	CCCTCTCGTTCCCGTCTCCGGAGCGCGTCGTGCGGCCCCT
28S_som	2460	2498	39	24	0	79	0	1	CCTCCCCCACCCGAAGGCGGGGGCGACCGGACGGACGCG	CGCGTCCGTCCGGTCGCCCCCGCCTTCGGGTGGGGGAGG
28S_som	2499	2537	39	0	5	80.1	0	1	CTACCCGCAACACCCACCCCGAGCCCACGAGCCGCCCGG	CCGGGCGGCTCGTGGGCTCGGGGTGGGTGTTGCGGGTAG
28S_som	2543	2581	39	5	30	84.5	0	1	CCCCGCAGGCCCCGACCCTCGGCGCGCCGCGGCGGACAC	GTGTCCGCCGCGGCGCGCCGAGGGTCGGGGCCTGCGGGG
28S_som	2612	2651	40	30	20	79.3	0	1	AGCTGGGGAGATCCGCGAGAAGGGCCCGGCGCACGTCCAG	CTGGACGTGCGCCGGGCCCTTCTCGCGGATCTCCCCAGCT
28S_som	2672	2711	40	20	15	79.9	0	1	CCGCCCGTGCCCTCCCCCCGAGAGGAGAAGACGCCAGACG	CGTCTGGCGTCTTCTCCTCTCGGGGGGAGGGCACGGGCGG
28S_som	2727	2765	39	15	2	80.7	0	1	CAGTTCTAAGCCAGCTGCTAGGCGCCGGCCGAGGCGCCG	CGGCGCCTCGGCCGGCGCCTAGCAGCTGGCTTAGAACTG
28S_som	3216	3254	39	24	19	79.9	0	1	CCGAGGCGCTTGACGCCAGAAGCAGGAGCCCGCCGGGGG	CCCCCGGCGGGCTCCTGCTTCTGGCGTCAAGCGCCTCGG
28S_som	3274	3312	39	19	17	81.3	0	1	CAAACTCCCCACCTGCCACTGTCCCCGGGGCAGGTCGCG	CGCGACCTGCCCCGGGGACAGTGGCAGGTGGGGAGTTTG
28S_som	3762	3800	39	24	0	77.3	0	1	CACAGATGGTAGCTTCGCACCAGTGGCTCCTCAGCCAAG	CTTGGCTGAGGAGCCACTGGTGCGAAGCTACCATCTGTG
28S_som	3871	3910	40	30	30	78	0	1	GACCGAGGGCGAACCCCGGCCGGCTATCCCAGGCCAATCG	CGATTGGCCTGGGATAGCCGGCCGGGGTTCGCCCTCGGTC
28S_som	3941	3979	39	30	30	79.9	0	1	TGCGTACCGGAAGAGGGGCGGCGCTCGTTCGGCCGCGCC	GGCGCGGCCGAACGAGCGCCGCCCCTCTTCCGGTACGCA
28S_som	4010	4049	40	30	11	70.4	0	1	GCACGAAACCCTGACCCAGAATCAGGTCGTCTACGAGTCA	TGACTCGTAGACGACCTGATTCTGGGTCAGGGTTTCGTGC
28S_som	4061	4100	40	11	9	71.4	0	1	GGATCGAGGGCTGACTTTCAATGGATCGCAGCGATGGAGC	GCTCCATCGCTGCGATCCATTGAAAGTCAGCCCTCGATCC
18S_mat_som	28	67	40	27	2	67.2	1	2	GTGCACTTAGACYTGCATGGCTTAATCTTTGAGACAAGCA	TGCTTGTCTCAAAGATTAAGCCATGCAAGTCTAAGTGCAC
18S_mat_som	70	109	40	2	29	70.5	0	1	ACTGATTTAATGAGCCATTCGCAGTTTCACTGTACCGGCC	GGCCGGTACAGTGAAACTGCGAATGGCTCATTAAATCAGT
18S_mat_som	139	177	39	29	2	69.9	0	1	GGCATGTATTAGCTCTGGAATTGCCACAGTTATCCAAGT	ACTTGGATAACTGTGGCAATTCCAGAGCTAATACATGCC
18S_mat	180	218	39	2	16	83.1	0	1	CCGCCCCGAGGGGAGAAGGGCGGCCCAGGTCGGCGCTCG	CGAGCGCCGACCTGGGCCGCCCTTCTCCCCTCGGGGCGG
18S_mat_som	235	273	39	16	20	70.3	1	2	GCACCCGWATGGGTTTTGGATCTGATAAATGCACGCGTC	GACGCGTGCATTTATCAGATCCAAAACCCATGCGGGTGC
18S_mat	294	332	39	20	0	81.8	0	1	AGCGAGGCCGGGGGCGGACGGCGGCGGGTAGGCGCGAGG	CCTCGCGCCTACCCGCCGCCGTCCGCCCCCGGCCTCGCT
18S_mat_som	333	371	39	0	1	75.1	0	1	AGGGCGCGCGATCGGCCCGAGGTTATCTAGAGTCACCAA	TTGGTGACTCTAGATAACCTCGGGCCGATCGCGCGCCCT
18S_mat_som	373	412	40	1	17	70.4	1	2	AGTTGATAGGGCAGACATTCGAATGAAYCGTCGCCGCCGC	GCGGCGGCGACGGTTCATTCGAATGTCTGCCCTATCAACT
18S_mat_som	430	468	39	17	30	80.3	1	2	ACCCTGATTCCCCGTYACCCGTGGTCACCATGGTAGGCG	CGCCTACCATGGTGACCACGGGTGACGGGGAATCAGGGT
18S_mat_som	499	538	40	30	19	77.7	0	1	GGGTAATTTGCGCGCCTGCTGCCTTCCTTGGATGTGGTAG	CTACCACATCCAAGGAAGGCAGCAGGCGCGCAAATTACCC
18S_mat_som	558	597	40	19	27	69.1	1	2	AGGGCCTCGAAAGAGACCTGYATTGTTATTTTTCGTCACT	AGTGACGAAAAATAACAATGCAGGTCTCTTTCGAGGCCCT
18S_mat_som	625	663	39	27	1	80.2	0	1	CTGGCACCAGACTTGCCCTCCAATGGGTCCTCGCCCATG	CATGGGCGAGGACCCATTGGAGGGCAAGTCTGGTGCCAG
18S_mat	665	703	39	1	22	69.2	0	1	ACGTTAGCATACGCTATTGGAGCTGGAATTACCGCGGCT	AGCCGCGGTAATTCCAGCTCCAATAGCGTATGCTAACGT
18S_mat	726	764	39	22	30	79.9	0	1	CTCGCGGCGGACCGCGCGGCCCGGTCCCCGAGATCCAAC	GTTGGATCTCGGGGACCGGGCCGCGCGGTCCGCCGCGAG
18S_mat	795	833	39	30	6	81.4	0	1	AGGACACCCAGTCAAGGGCATCCGGGGGGCGCCGGGAGG	CCTCCCGGCGCCCCCCGGATGCCCTTGACTGGGTGTCCT
18S_mat_som	840	878	39	6	30	64.4	0	1	GAACACTCTAATTTTTTCAAAGTAAACGCTCCGGGCCCC	GGGGCCCGGAGCGTTTACTTTGAAAAAATTAGAGTGTTC
18S_mat	909	948	40	30	15	73.1	0	1	ATAGAACCGGGGTCCTATTCCATTATTCCTAGCTGGGGTA	TACCCCAGCTAGGAATAATGGAATAGGACCCCGGTTCTAT
18S_mat_som	964	1003	40	15	10	86.9	1	2	ATGCCCCCGGCCGTCCCTCTCRATCATGGCCCCGGGTTCC	GGAACCCGGGGCCATGATCGAGAGGGACGGCCGGGGGCAT
18S_mat_som	1014	1052	39	10	29	75.6	0	1	GTCCGTCTTGCGCCGGTCCAAGAATTTCACCTCTAGCGG	CCGCTAGAGGTGAAATTCTTGGACCGGCGCAAGACGGAC
18S_mat_som	1082	1121	40	29	14	65.3	0	1	GATCGTCTTCGAACCTCCGACTTTCGTTCTTGATTAATGA	TCATTAATCAAGAACGAAAGTCGGAGGTTCGAAGACGATC
18S_mat_som	1136	1174	39	14	27	74.9	0	1	CGCCGCCGGATCGCGGGTCGGCATCGTTTACGGTCGGAA	TTCCGACCGTAAACGATGCCGACCCGCGATCCGGCGGCG
18S_mat	1202	1241	40	27	17	79.7	0	1	ATACTCCCCCCGGAGCCCAGAGACTCGTGGTTTCCCGCAA	TTGCGGGAAACCACGAGTCTCTGGGCTCCGGGGGGAGTAT
18S_mat_som	1259	1298	40	17	29	79.7	0	1	GGCTCCACTCCTGGTGGTGCCCTTCCGTCAATTCCTTTAA	TTAAAGGAATTGACGGAAGGGCACCACCAGGAGTGGAGCC
18S_mat_som	1328	1366	39	29	2	76.5	0	1	TCAATCTGTCAATCCTTTCCGTGTCCGGGCCGGGTGAGG	CCTCACCCGGCCCGGACACGGAAAGGATTGACAGATTGA
18S_mat_som	1369	1406	38	2	10	69	0	1	ACGGCCATGCACCACCACCCACAGAATCGAGAAAGAGC	GCTCTTTCTCGATTCTGTGGGTGGTGGTGCATGGCCGT
18S_mat_som	1417	1456	40	10	4	66.5	1	2	GTCTCGTTCGTTATCGGAATWAACCAGACAAATCGCTCCA	TGGAGCGATTTGTCTGGTTGATTCCGATAACGAACGAGAC
18S_mat_som	1461	1499	39	4	3	75.5	1	2	GACGCCGACCGCGCGGGGCCGCGTAACTAKTTAGCATGC	GCATGCTAACTAGTTACGCGGCCCCGCGCGGTCGGCGTC
18S_mat_som	1503	1541	39	3	27	72.7	0	1	TCTCGCGTGGCTGAACGCCACTTGTCCCTCTAAGAAGTT	AACTTCTTAGAGGGACAAGTGGCGTTCAGCCACGCGAGA
18S_mat_som	1569	1608	40	27	12	78.8	0	1	ATCCGCCCATTGTGGCGCGCGTGCAGCCCCGGACATCTAA	TTAGATGTCCGGGGCTGCACGCGCGCCACAATGGGCGGAT
18S_mat_som	1621	1659	39	12	30	80.4	1	2	CGGGGTTCAACGGGTTACCCGCGCCTWTCGGCGCAGGGT	ACCCTGCGCCGACAGGCGCGGGTAACCCGTTGAACCCCG
18S_mat	1690	1729	40	30	15	70.8	0	1	TGATGACCTGCGCTTACTGGGAATTCCTCGTTCTCGGGAA	TTCCCGAGAACGAGGAATTCCCAGTAAGCGCAGGTCATCA
18S_mat_som	1745	1784	40	15	11	73.7	0	1	TCGGTAGTAGCGACGGGCGGTGTGTACAAAGGGCAGGGAC	GTCCCTGCCCTTTGTACACACCGCCCGTCGCTACTACCGA
18S_mat	1796	1834	39	11	17	79.8	0	1	TAAGGGAGCCCCGGGCGGGGCCGATCCGAGGACCTCACT	AGTGAGGTCCTCGGATCGGCCCCGCCCGGGGCTCCCTTA
18S_mat	1852	1891	40	17	5	70.9	0	1	ACTTCCTCTAAACGACCGAGTTCGATCGTCTTCTCGGCGC	GCGCCGAGAAGACGATCGAACTCGGTCGTTTAGAGGAAGT
18S_mat_som	1897	1935	39	5	4	70	0	1	GATCCTTCCGCAGGTTCACCTACGGAAACCTTGTTACGA	TCGTAACAAGGTTTCCGTAGGTGAACCTGCGGAAGGATC
18S_som	252	290	39	2	5	82.9	0	1	CCGGGGGACGAGGCCCGACCCCCGAGGGGGGAGCCCACG	CGTGGGCTCCCCCCTCGGGGGTCGGGCCTCGTCCCCCGG
18S_som	629	667	39	1	21	64.6	0	1	ACTTTAATATACGCTATTGGAGCTGGAATTACCGCGGCT	AGCCGCGGTAATTCCAGCTCCAATAGCGTATATTAAAGT
18S_som	689	727	39	21	29	79.8	0	1	CCTCGCGGCGGACCGCCAGCCCACTCCCGAGATCCAACT	AGTTGGATCTCGGGAGTGGGCTGGCGGTCCGCCGCGAGG
18S_som	757	795	39	29	4	79.8	0	1	TACCGGACACCCAGCTAAGGGCATCCGGGGGGCGCCGGG	CCCGGCGCCCCCCGGATGCCCTTAGCTGGGTGTCCGGTA
18S_som	867	905	39	28	13	71.2	0	1	ATAGAACCGGAGTCCTATTCCATTATTCCTAGCTGCGGT	ACCGCAGCTAGGAATAATGGAATAGGACTCCGGTTCTAT
18S_som	1160	1199	40	30	12	72.3	0	1	CAACCATACTCCCCCCGGAACCCAAAGACTCGTGGTTTCC	GGAAACCACGAGTCTTTGGGTTCCGGGGGGAGTATGGTTG
18S_som	1627	1666	40	15	30	69.2	0	1	ACTGGGAATTCCTCGTTGATGGGAAACAGTTTCAAGCCCC	GGGGCTTGAAACTGTTTCCCATCAACGAGGAATTCCCAGT
18S_som	1746	1785	40	9	16	79.3	0	1	GCGAGGAGCCCCGGCGGGGCCGATCCGAGGACCTCACTAA	TTAGTGAGGTCCTCGGATCGGCCCCGCCGGGGCTCCTCGC
18S_som	1802	1841	40	16	3	70.9	0	1	TTACTTCCTCTAGAGGATCAAGTTTGATCGTCTTCTCGGC	GCCGAGAAGACGATCAAACTTGATCCTCTAGAGGAAGTAA
5.8S_mat_som	30	69	40	29	30	73.7	0	1	CACATTAGTTCTCGCAGCTAGCTGCGTTCTTCATCGACGC	GCGTCGATGAAGAACGCAGCTAGCTGCGAGAACTAATGTG
5.8S_mat	100	139	40	30	19	77.9	0	1	TGGCCCCGGGATGGACCCGGGGCCGCAATGTGCGTTCGAA	TTCGAACGCACATTGCGGCCCCGGGTCCATCCCGGGGCCA
5.8S_som	101	140	40	30	17	77.9	0	1	CGTGGCCCCGGGAGGAACCCGGGGCCGCAAAGTGCGTTCG	CGAACGCACTTTGCGGCCCCGGGTTCCTCCCGGGGCCACG
5S_mat	31	70	40	30	8	74.9	0	1	CAGGCCCGACCCTGCTTTACTTCCGAGTTCAGATGAGATC	GATCTCATCTGAACTCGGAAGTAAAGCAGGGTCGGGCCTG
5S_mat_som	79	117	39	8	2	78.3	0	1	CTTACAGCACCTGGTATTCCCAGGCGGTCTCCCATCCAA	TTGGATGGGAGACCGCCTGGGAATACCAGGTGCTGTAAG
5S_som	31	70	40	30	8	75.6	0	1	CAGGCCCGACCCTGCTTAGCTTCCGAGATCGGACGAGATC	GATCTCGTCCGATCTCGGAAGCTAAGCAGGGTCGGGCCTG
16S	1	40	40	0	25	63.8	0	1	GTTTTTAAGTTGATCTTGATGGTTAAGCTAGCTATTTAGC	GCTAAATAGCTAGCTTAACCATCAAGATCAACTTAAAAAC
16S	66	105	40	25	30	65.5	0	1	GTCTCCCATACTAGGATAATATAATGGTTTAGTTTGTGGT	ACCACAAACTAAACCATTATATTATCCTAGTATGGGAGAC
16S	136	175	40	30	30	75.6	0	1	GGGTTATTTCATTTCTCTTTCAGCGTTCCCTTGCGGTACT	AGTACCGCAAGGGAACGCTGAAAGAGAAATGAAATAACCC
16S	206	245	40	30	30	63.8	0	1	GCCTAGTGGTGTTGGCTAAATCATGATGCAAAAGGTACAA	TTGTACCTTTTGCATCATGATTTAGCCAACACCACTAGGC
16S	276	315	40	30	25	74.9	0	1	GGCCCTAAGTTAAATAGGCTGTCTCGGGGTAGCTCACCTG	CAGGTGAGCTACCCCGAGACAGCCTATTTAACTTAGGGCC
16S	341	379	39	25	0	79	0	1	GGGTTCGATAGGTCTGTCACTTCTACCCGGAGCTCTTCC	GGAAGAGCTCCGGGTAGAAGTGACAGACCTATCGAACCC
16S	380	419	40	0	30	70.1	0	1	GCTGAACTTTTATTCATCTCCCAGACAACCAGCTATTGCC	GGCAATAGCTGGTTGTCTGGGAGATGAATAAAAGTTCAGC
16S	450	489	40	30	0	55.4	0	1	ACTAACTTTCGTATTTTTCTCTTAATTTTGTGTTAAATTA	TAATTTAACACAAAATTAAGAGAAAAATACGAAAGTTAGT
16S	490	528	39	0	30	69.7	0	1	AAGGTTGTATCCTTTGTTAAAGGGGCTGTACCCTCTTTA	TAAAGAGGGTACAGCCCCTTTAACAAAGGATACAACCTT
16S	559	598	40	30	3	74.6	0	1	TTTTTAGGTGGCTGCTTCCAGGCCCACTACGACAACGTGT	ACACGTTGTCGTAGTGGGCCTGGAAGCAGCCACCTAAAAA
16S	602	641	40	3	14	62.8	0	1	GTCAGAATTATGAATTTCTTCTTACCTGAGCTTTAACGCT	AGCGTTAAAGCTCAGGTAAGAAGAAATTCATAATTCTGAC
16S	656	695	40	14	28	66.4	0	1	TCTTCCATATTTGTATGGATTAGTCTGGTATTTTTAGGGA	TCCCTAAAAATACCAGACTAATCCATACAAATATGGAAGA
16S	724	763	40	28	30	71.6	0	1	GTCCAACTTGGCTTACACTTGTGCTTGGAGAAGTACAGGT	ACCTGTACTTCTCCAAGCACAAGTGTAAGCCAAGTTGGAC
16S	794	833	40	30	30	70.7	0	1	GTTGTGGATTTTTCTCAGTTTTTAACTCACATTGCCCTCT	AGAGGGCAATGTGAGTTAAAAACTGAGAAAAATCCACAAC
16S	864	903	40	30	30	76.2	0	1	GTTTGCCGAGTTCCTTCCCTTTCTTTTAGTCTTTCCTTAT	ATAAGGAAAGACTAAAAGAAAGGGAAGGAACTCGGCAAAC
16S	934	973	40	30	14	77	0	1	ACTGGGCAGGCTGGACCTCCTATATTGGGATGTCAGGAGG	CCTCCTGACATCCCAATATAGGAGGTCCAGCCTGCCCAGT
16S	988	1027	40	14	30	70.4	0	1	AGTGATTGCGCTACCTTTGCACGGTCAAAATACCGCGGCC	GGCCGCGGTATTTTGACCGTGCAAAGGTAGCGCAATCACT
16S	1058	1097	40	30	21	71.8	0	1	TCACTGACTTGATGGGGGAGACAGTTAAGCCCTCGTTTGG	CCAAACGAGGGCTTAACTGTCTCCCCCATCAAGTCAGTGA
16S	1119	1158	40	21	27	70.1	0	1	AGCTCCAAAGGGTCTTCTCGTCTTGTATTATTATATCCGC	GCGGATATAATAATACAAGACGAGAAGACCCTTTGGAGCT
16S	1186	1225	40	27	30	63	0	1	GGTTTATCTTTTACTAGTTTAATCACTTTTATTGGTTTGC	GCAAACCAATAAAAGTGATTAAACTAGTAAAAGATAAACC
16S	1256	1295	40	30	30	79.9	0	1	GGTTTTAGGGCTGTGCCCGTTCCGCTTGGAGGTTGTTTTT	AAAAACAACCTCCAAGCGGAACGGGCACAGCCCTAAAACC
16S	1326	1365	40	30	27	75.2	0	1	GGTTCGTTGATCGGCTTATAGGCCGGATCGTCTTTGGTCA	TGACCAAAGACGATCCGGCCTATAAGCCGATCAACGAACC
16S	1393	1432	40	27	8	70.2	0	1	AGGTCGTAAACCCCCTCGTCGATATGGACTCTTAGAGAGG	CCTCTCTAAGAGTCCATATCGACGAGGGGGTTTACGACCT
16S	1441	1480	40	8	19	70.6	0	1	GAACCCTTAATAGCGGCTGCACCATTAGGATGTCCTGATC	GATCAGGACATCCTAATGGTGCAGCCGCTATTAAGGGTTC
16S	1500	1539	40	19	30	70	0	1	GACCTGGATTACTCCGGTCTGAACTCAGATCACGTAGGAC	GTCCTACGTGATCTGAGTTCAGACCGGAGTAATCCAGGTC
16S	1570	1609	40	30	25	75.6	0	1	TGCTTTTAGTATGGGCCCCCTTTTTCCGATCCTTTCGTAC	GTACGAAAGGATCGGAAAAAGGGGGCCCATACTAAAAGCA
16S	1635	1674	40	25	9	66.7	0	1	TCGGGAAGAGGTTTTAGCTCTCCTTTTATTTTTTTTATCT	AGATAAAAAAAATAAAAGGAGAGCTAAAACCTCTTCCCGA
12S	28	67	40	27	29	65.1	0	1	AGGGGTGCGGAGACTTGCATGTGTAAATTAGGTAAAAGCT	AGCTTTTACCTAATTTACACATGCAAGTCTCCGCACCCCT
12S	97	136	40	29	27	70.1	0	1	TTGGGCTAAAAATTTTGTGCCTGATACCTGCTCCTCGTCC	GGACGAGGAGCAGGTATCAGGCACAAAATTTTTAGCCCAA
12S	164	203	40	27	30	70.1	0	1	GTTTTCACTTATAGCTTAATGTTTGTCACTGCTGGATCCC	GGGATCCAGCAGTGACAAACATTAAGCTATAAGTGAAAAC
12S	234	273	40	30	21	74.4	0	1	CTAGAGCCTCTCGTTTAACCGCGGTTGCTGGCACGAGTTT	AAACTCGTGCCAGCAACCGCGGTTAAACGAGAGGCTCTAG
12S	295	334	40	21	11	70.8	0	1	AGGGCCGTTTGGCTTTATTTTACATTGTTCCTTAACCACC	GGTGGTTAAGGAACAATGTAAAATAAAGCCAAACGGCCCT
12S	346	384	39	11	30	70.6	0	1	AGCTACTTTCGTGTTTGGGCCTCTAGCATCTAAAAGCGT	ACGCTTTTAGATGCTAGAGGCCCAAACACGAAAGTAGCT
12S	415	454	40	30	30	72.2	0	1	GGCTAAGCATAGTGGGGTATCTAATCCCAGTTTGTTTCTT	AAGAAACAAACTGGGATTAGATACCCCACTATGCTTAGCC
12S	485	524	40	30	18	74.2	0	1	TCCTTTGGGTTTTAAGCTTATGCTTGTAGTGTCCGGGCGA	TCGCCCGGACACTACAAGCATAAGCTTAAAACCCAAAGGA
12S	543	582	40	18	30	70.5	0	1	AACGGGGATAATCGGTTCTAGAACAGGCTCCTCTAGGGGG	CCCCCTAGAGGAGCCTGTTCTAGAACCGATTATCCCCGTT
12S	613	652	40	30	30	71.2	0	1	TGTTATTCCTTCACAGGGTAAGCTGGCGACGGTGGTATAT	ATATACCACCGTCGCCAGCTTACCCTGTGAAGGAATAACA
12S	683	722	40	30	18	75.5	0	1	TAGCCCATTTCTTCCCATTTCATGTGCTACACCTCGACCT	AGGTCGAGGTGTAGCACATGAAATGGGAAGAAATGGGCTA
12S	741	779	39	18	19	65.6	0	1	ATCCTCCTTCAAGTATTGTTTCATGTTACATTTTCGTAT	ATACGAAAATGTAACATGAAACAATACTTGAAGGAGGAT
12S	799	837	39	19	30	71.5	0	1	TGTGTACGCGCCTTAGAGCCGGGTTCAAAGAGACACTCT	AGAGTGTCTCTTTGAACCCGGCTCTAAGGCGCGTACACA
12S	868	906	39	30	7	71.9	0	1	TTTCCCCCCTTGTCTGTGCTTCTGTATTAATTATTTCTT	AAGAAATAATTAATACAGAAGCACAGACAAGGGGGGAAA
12S	914	952	39	7	0	70.3	0	1	GATAATGTCCAAGTGCACCTTCCGGTACACTTACCTTGT	ACAAGGTAAGTGTACCGGAAGGTGCACTTGGACATTATC

## Sheet: Supp Table S8 - ZF RNA-seq
EnsID	Name	28hpf_untreat_TPM	28hpf_polyA_TPM	28hpf_rrna_mat_TPM	28hpf_rrna_som_TPM	28hpf_rrna_mix_TPM
ENSDARG00000087732	BX649540.1	26609.5	44.4801	264504	289167	273855
ENSDARG00000081270	rn7sk	10172.5	13.2315	71734.1	77014.2	69091.9
ENSDARG00000111902	FO704772.1	6846.19	9.22198	12606	21902.5	15555.2
ENSDARG00000080987	CR847546.1	976.431	1.8492	10130.6	11499.4	8626.59
ENSDARG00000114737	CR854846.2	520.815	0	7855.02	7938.44	8072.71
ENSDARG00000017624	krt4	2134.6	14035.8	6556	5958.05	6492.96
ENSDARG00000112225	BX469912.9	624.979	0	4729.74	5601.86	5265.35
ENSDARG00000085497	BX294109.1	332.203	0	5169.36	5558.45	5154.47
ENSDARG00000079376	zgc:174153	1365.5	10174.4	4136.61	3463.88	3944.25
ENSDARG00000063905	mt-co1	1807.12	7892.66	3698.75	3618.7	3911.05
ENSDARG00000063908	mt-co2	1425.49	9780.98	3886.08	3726.28	3881.57
ENSDARG00000012076	apoa1a	1486.47	8387.45	3903.27	3262.69	3811.57
ENSDARG00000116132	BX324177.23	249.991	0	3170.01	3549.33	3696.68
ENSDARG00000063911	mt-atp6	1438.27	6998.49	3174.29	3117.7	3401.82
ENSDARG00000092807	si:dkey-151g10.6	665.704	10373.6	3421.77	3063.2	3151.21
ENSDARG00000110849	BX324177.9	345.821	0	2975.53	2981.24	3043.81
ENSDARG00000063912	mt-co3	1180.78	7211.74	3023.97	2845.65	2994.37
ENSDARG00000116328	BX000700.25	224.992	0	3385.89	2647.79	2881.47
ENSDARG00000063910	mt-atp8	1259.96	5327.85	2600.97	2463.04	2760.07
ENSDARG00000099970	CR383676.2	920.852	1050.81	2642.44	2528.91	2654.18
ENSDARG00000089617	rpph1	49.0082	3.12472	2977.61	2626.84	2613.4
ENSDARG00000116384	BX000700.26	216.659	0	3020.26	2502.07	2600.91
ENSDARG00000112374	CR854846.1	108.33	0	1878.67	2321.76	2225.07
ENSDARG00000115644	zgc:173552	406.464	3.45544	2099.61	2057.94	2171.49
ENSDARG00000114534	hist1h4l	234.006	0	1916.09	2141.95	2148.33
ENSDARG00000063924	mt-cyb	951.14	4730.63	2041.1	2020.07	2126.11
ENSDARG00000077777	tmsb4x	667.167	6410.76	2182.44	1902.75	2090.84
ENSDARG00000037870	actb2	705.163	4087.48	2158.36	1917.31	2080.07
ENSDARG00000094154	hist2h3c	497.458	12.3083	1843.71	1729.78	2030.23
ENSDARG00000100371	eef2b	752.479	3605.62	1990.65	1736.35	1971.73
ENSDARG00000051783	rplp0	640.355	5729.57	2250.34	1891.17	1952.4
ENSDARG00000113506	BX469912.12	179.161	1.59392	2018.7	1573.36	1948.04
ENSDARG00000079305	hbae3	680.838	4567.33	2020.51	1725.35	1929.78
ENSDARG00000022767	apobb.1	696.256	2081.58	1991.63	1829.35	1929.18
ENSDARG00000114895	si:ch211-113a14.22	402.586	0	1859.11	1686.25	1902
ENSDARG00000111396	zgc:173552	427.54	2.30363	1618.98	1520.7	1850.16
ENSDARG00000112528	hist1h4l	277.635	1.51729	1634.69	1525.94	1775.44
ENSDARG00000111247	hist1h4l	293.5	1.51729	1564.34	1561.2	1721.69
ENSDARG00000116654	si:dkey-261m9.6	346.488	1.26239	1566.46	1678.43	1717.53
ENSDARG00000113800	si:dkey-108k21.19	430.7	0	1698.3	1524.32	1689.26
ENSDARG00000092553	slc25a5	549.204	3926	1645.46	1526.26	1680.34
ENSDARG00000036875	rps12	537.939	4842.5	1601.29	1346.84	1674.84
ENSDARG00000104511	AL929282.1	409.313	7.283	1627.66	1331.73	1672.97
ENSDARG00000112840	hist1h2a10	342.139	0	1561.17	1395.12	1649.38
ENSDARG00000114370	FQ312024.1	430.551	3.45544	1527.63	1417.18	1614.27
ENSDARG00000042566	rps7	405.312	4832.75	1653.29	1381.04	1601.81
ENSDARG00000111648	hist1h2a3	300.571	0	1477.59	1296.56	1585.73
ENSDARG00000089039	zgc:173585	455.685	0	1511.33	1470.87	1561.57
ENSDARG00000038147	hbbe3	480.841	4149.65	1705.31	1320.44	1547.24
ENSDARG00000112491	hist1h4l	368.858	0	1438.46	1380.16	1543.64
ENSDARG00000115036	BX469912.15	170.827	0	1316.63	1780.84	1538.67
ENSDARG00000036044	rps20	345.447	5651.77	1596.97	1397.02	1514.08
ENSDARG00000112375	CR762436.1	427.54	1.15181	1427.85	1279.74	1508.44
ENSDARG00000077291	rps2	397.724	4459.3	1460.51	1317.21	1479.5
ENSDARG00000011201	rplp2l	367.562	3844.34	1446.87	1217.3	1465.3
ENSDARG00000013430	bhmt	516.532	3946.29	1536.82	1165.59	1451.34
ENSDARG00000115799	hist1h4l	269.702	0	1242.22	1142.69	1447.9
ENSDARG00000113205	zgc:163040	252.221	3.01525	1416.42	1464.82	1438.67
ENSDARG00000028335	hmga1a	551.717	3132.72	1406.9	1280.88	1418.53
ENSDARG00000111501	hist1h4l	313.331	0	1455.12	1401.32	1415.98
ENSDARG00000111165	hist1h4l	190.378	0	1358.85	1241.44	1397.51
ENSDARG00000058451	rpl6	584.566	3268.26	1356.01	1185.88	1391.07
ENSDARG00000070289	si:ch211-113a14.22	281.743	0	1333.13	1231.36	1390.88
ENSDARG00000110152	hist1h4l	360.925	0	1340.34	1295.52	1390.79
ENSDARG00000109767	FO904934.1	124.996	0	1351.63	1373.3	1386.92
ENSDARG00000041435	uba52	349.282	4193.74	1446.34	1300.03	1369.33
ENSDARG00000015866	apoa2	487.704	4278.66	1356.8	1311.81	1364.11
ENSDARG00000046157	zgc:114188	365.194	3287.63	1364.91	1116.72	1345.21
ENSDARG00000063895	mt-nd1	591.441	2664.12	1316.94	1250.47	1344.83
ENSDARG00000099197	actc1b	452.967	2715.15	1352.95	1209.8	1344.01
ENSDARG00000111934	zgc:112234	405.886	0	1272.27	1316.53	1317.85
ENSDARG00000105352	hist1h4l	283.457	0	1404.17	1564.72	1311.45
ENSDARG00000021864	rplp1	231.897	2616.46	1228.47	1083.56	1309.73
ENSDARG00000007320	rpl7	362.067	3377.1	1321.98	1149.44	1306.38
ENSDARG00000076532	si:ch211-222l21.1	529.86	3238.59	1220.01	1125.22	1306.33
ENSDARG00000101766	ptmab	725.241	4560.43	1327.82	1074.12	1283.81
ENSDARG00000109370	hist1h2ba	393.736	0	1354.43	1253.36	1262.52
ENSDARG00000063921	mt-nd5	448.502	1507.79	1206.27	1181.14	1256.2
ENSDARG00000112954	hist1h4l	265.736	0	1240.37	1260.25	1249.69
ENSDARG00000114125	si:dkey-261m9.19	273.891	0	1213.74	1214.8	1243.78
ENSDARG00000041619	rack1	463.001	2889.1	1267.6	1108.36	1243.42
ENSDARG00000110035	hist1h4l	214.175	0	1231.11	1147.39	1237.93
ENSDARG00000105382	hist1h4l	140.205	0	1165.17	1152.76	1235.29
ENSDARG00000070849	rps15	497.971	4388.19	1342.32	1337.27	1230.55
ENSDARG00000099022	faua	246.966	3179.08	1324.44	1124.51	1228.38
ENSDARG00000099572	hmgn2	299.133	4303.79	1318.03	1262.68	1227.63
ENSDARG00000043509	rpl11	330.124	3897.18	1313.08	1151.39	1218.81
ENSDARG00000043453	rps5	391.36	3225.27	1283.89	1163.77	1218.57
ENSDARG00000063917	mt-nd4	630.826	1947.4	1211.67	1185.62	1218.52
ENSDARG00000103919	si:ch73-1a9.3	536.409	3031.35	1219.25	1140.77	1211.95
ENSDARG00000109737	zgc:171759	379.487	0	1192.17	1072	1207.44
ENSDARG00000061547	zgc:153409	256.707	0	1198.22	1176.46	1191.69
ENSDARG00000059227	fabp1b.1	419.099	3283.41	1270.96	1012.9	1188.86
ENSDARG00000114195	zgc:171759	343.188	1.26239	1179.85	1160.03	1187.88
ENSDARG00000116781	hist1h4l	214.175	0	1179.27	1086.26	1185.86
ENSDARG00000063899	mt-nd2	607.501	2127.34	1168.45	1107.72	1178.77
ENSDARG00000063916	mt-nd4l	541.648	1539.73	1190.21	1121.36	1178.7
ENSDARG00000040295	apoeb	407.028	2755.58	1193.97	975.908	1171.47
ENSDARG00000054818	rpl32	369.066	3803.77	1340.99	1181.16	1165.61
ENSDARG00000018334	rpl35	444.816	2691.95	1174.72	1028	1160.73
ENSDARG00000021838	rps23	221.126	3509.79	1223.69	898.695	1160.69
ENSDARG00000020850	eef1a1l1	427.401	2860.07	1213.04	1065.4	1151.99
ENSDARG00000092170	apoc1	466.22	3865.15	1151.52	1141.12	1145.85
ENSDARG00000112593	hist1h2a3	374.115	0	1205.95	945.879	1144.28
ENSDARG00000103672	cirbpa	409.641	2730.46	1063.14	1112.45	1140.49
ENSDARG00000113481	si:ch211-113a14.19	239.817	0	1104.46	1067.19	1130.73
ENSDARG00000019230	rpl7a	391.834	3231.77	1111.83	1015	1117.63
ENSDARG00000115938	zgc:171759	254.091	1.26239	1184.47	1199.15	1111.02
ENSDARG00000112967	CR762436.2	276.998	0	1153.8	976.318	1106.78
ENSDARG00000070297	CR354435.1	266.12	0	1055.83	995.851	1103.07
ENSDARG00000053254	mylpfa	367.433	2921.18	1149.92	1092.45	1093.37
ENSDARG00000037746	actb1	413.199	2382.7	1108.24	1013.3	1090.92
ENSDARG00000105359	FP325123.1	263.06	0	1002.35	1020.01	1084.51
ENSDARG00000110909	zgc:173552	292.052	0	1101.8	988.812	1082.56
ENSDARG00000029533	rpl18	358.78	2882.31	1062.95	961.036	1072.05
ENSDARG00000045248	h3f3d	290.301	1954.99	980.365	814.469	1049.26
ENSDARG00000114133	hist1h2a5	230.225	1.22324	1014.91	968.625	1037.3
ENSDARG00000041490	afp4	428.351	2290.83	1007.78	929.369	1037.13
ENSDARG00000015128	rpl27	281.319	2673.99	1073.84	930.017	1033.51
ENSDARG00000111753	hist1h4l	218.142	1.51729	1038.58	1050.99	1029.65
ENSDARG00000092693	tpt1	429.395	2765.48	1086.51	964.409	1022.11
ENSDARG00000105318	hist1h4l	150.756	0	1090.7	1158.08	1017.54
ENSDARG00000080895	SNORD97	87.4291	0	907.214	1092.39	1016.8
ENSDARG00000115281	hist1h4l	265.736	1.51729	1125.59	1130.93	1016.21
ENSDARG00000114500	CU302436.1	165.597	1.15181	1090.56	944.191	1011.15
ENSDARG00000105345	zgc:173552	276.453	0	988.071	725.773	1000.18
ENSDARG00000003599	rpl3	346.167	2825.31	1072.55	946.565	998.747
ENSDARG00000105409	hist1h4l	118.447	0	931.149	925.749	958.365
ENSDARG00000112131	zgc:173552	183.662	1.15181	1020.29	954.9	953.772
ENSDARG00000114180	FP236812.2	267.291	5.04955	1095.14	948.76	947.508
ENSDARG00000063922	mt-nd6	360.031	114.928	934.85	958.315	947.153
ENSDARG00000105484	FP325123.2	270.249	0	981.484	831.95	943.718
ENSDARG00000111964	zgc:171759	227.692	0	941.109	956.585	939.123
ENSDARG00000109708	LO017719.1	70.8309	0	540.653	1049.73	929.906
ENSDARG00000035871	rpl30	298.007	2696.47	989.814	778.82	920.383
ENSDARG00000113707	si:ch211-113a14.19	223.83	0	911.927	763.906	919.483
ENSDARG00000036629	rps14	370.993	4423.02	1280.53	876.82	914.787
ENSDARG00000112175	zgc:173552	189.683	2.30363	826.353	765.705	907.868
ENSDARG00000109755	hist1h2a3	159.878	0	861.182	733.577	893.753
ENSDARG00000075508	si:dkey-108k21.10	267.02	0	840.827	661.519	892.007
ENSDARG00000105340	zgc:112234	169.365	0	823.691	740.055	889.637
ENSDARG00000041811	rps25	282.909	3260.89	947.552	889.767	886.245
ENSDARG00000014690	rps4x	315.852	1730.77	876.961	786.321	882.651
ENSDARG00000019778	rps6	276.962	2181.04	936.265	813.155	879.213
ENSDARG00000109926	si:ch211-113a14.19	386.905	1.22324	934.315	841.624	874.795
ENSDARG00000013307	rpl19	356.642	2413.59	934.829	802.045	866.991
ENSDARG00000036832	cyt1l	306.788	2191.69	926.164	799.369	847.03
ENSDARG00000114169	CR354435.2	195.705	0	827.758	665.753	846.664
ENSDARG00000098591	tubb2b	280.953	1822.03	888.139	782.233	837.901
ENSDARG00000111619	hist1h4l	190.378	0	859	832.328	836.487
ENSDARG00000036298	rps13	196.591	2079.56	839.375	725.447	826.111
ENSDARG00000109458	hist1h2a1	137.495	0	898.495	798.026	823.336
ENSDARG00000029406	h2ax	162.095	68.8162	862.715	740.608	822.095
ENSDARG00000032725	rps27a	250.507	2279.13	768.153	679.264	809.427
ENSDARG00000112716	BX324177.14	58.3313	0	698.181	768.157	801.095
ENSDARG00000020197	rpl5a	306.089	2490.91	859.456	703.924	800.472
ENSDARG00000006691	rpl12	221.481	1935.79	830.719	650.407	796.778
ENSDARG00000015862	rpl5b	274.342	2195.03	821.178	678.213	794.007
ENSDARG00000068992	hspa8	284.667	1815.93	825.208	719.497	789.488
ENSDARG00000112561	si:dkey-108k21.11	168.744	0	781.464	629.621	787.498
ENSDARG00000105418	CU457819.4	156.257	0	728.181	672.321	781.294
ENSDARG00000101324	apoa1b	298.168	1718.31	795.58	679.782	779.733
ENSDARG00000052856	khdrbs1a	253.98	1742.5	737.326	688.799	770.317
ENSDARG00000020504	h3f3b.1	237.09	2344.74	728.966	765.314	766.987
ENSDARG00000113599	hbbe1.1	289.464	1503.93	830.939	681.026	755.45
ENSDARG00000014867	rpl8	216.537	1981.98	754.989	668.533	754.554
ENSDARG00000115054	hist1h4l	99.1553	0	810.867	735.929	752.503
ENSDARG00000025850	rps21	203.758	2022.23	790.242	671.709	749.966
ENSDARG00000100024	hist1h2a6	203.125	0	734.792	711.396	749.31
ENSDARG00000025073	rpl18a	249.23	1713.98	753.455	670.012	746.618
ENSDARG00000103819	CU459186.4	158.014	2.1849	705.565	744.863	741.753
ENSDARG00000105374	CU457819.2	126.368	0	755.67	667.146	737.123
ENSDARG00000096992	zgc:153405	281.64	0.673393	764.935	615.662	735.777
ENSDARG00000051735	si:ch211-113a14.18	230.357	0.7283	708.231	607.176	733.69
ENSDARG00000051737	zgc:173552	195.705	0	806.678	828.175	724.254
ENSDARG00000055996	rps8a	288.571	1896.62	722.427	642.255	723.46
ENSDARG00000034897	rps10	212.527	1770.31	789.872	672.615	723.431
ENSDARG00000115204	CR932438.2	19.4365	2.47851	408.254	545.382	721.617
ENSDARG00000076766	zgc:163061	227.578	0	775.118	657.69	719.836
ENSDARG00000023298	rps27.1	235.706	2547.32	825.148	717.359	719.252
ENSDARG00000092947	cyt1	315.097	1665.51	739.526	595.895	718.905
ENSDARG00000041182	rpl4	221.869	2053.38	751.962	658.503	716.561
ENSDARG00000099123	CU459186.2	116.07	0.71618	734.02	736.907	714.345
ENSDARG00000105507	zgc:112234	132.856	0	751.239	654.819	713.756
ENSDARG00000004757	ybx1	328.559	1931.37	728.856	626.82	709.83
ENSDARG00000053990	hmgb2b	270.694	2089.07	685.904	605.856	706.551
ENSDARG00000105468	zgc:112234	134.396	0	678.211	622.338	703.406
ENSDARG00000105314	CU459186.5	322.178	0	685.833	661.232	699.786
ENSDARG00000110809	hist1h2a3	172.668	1.22324	562.678	454.932	697.398
ENSDARG00000009212	ppiaa	217.493	1722.22	684.85	609.9	692.689
ENSDARG00000113172	BX469912.11	112.496	0	645.671	943.524	688.165
ENSDARG00000041232	rps29	132.329	3220.73	804.639	854.427	683.101
ENSDARG00000105355	zgc:154164	88.0088	0	760.594	694.053	681.058
ENSDARG00000115875	si:ch211-113a14.19	463.647	0	799.988	701.353	677.086
ENSDARG00000099380	rpl13	216.88	1352.39	683.175	564.968	674.434
ENSDARG00000032637	si:dkey-261m9.12	299.052	0.788992	813.458	531.844	670.802
ENSDARG00000100279	CU457819.1	201.759	1.02912	606.484	613.972	655.081
ENSDARG00000029722	hmgb2a	290.424	2494.5	748.92	636.266	654.546
ENSDARG00000063914	mt-nd3	271.465	1637.33	625.326	802.546	652.468
ENSDARG00000053058	rps11	229.604	2104.49	714.683	652.069	651.83
ENSDARG00000053365	rpl31	208.594	1724.73	608.177	614.102	640.571
ENSDARG00000036161	hnrnpa0l	229.861	1558.55	642.209	533.333	633.971
ENSDARG00000105414	zgc:112234	129.84	0	609.761	518.374	631.795
ENSDARG00000023656	he1.1	175.112	2181.19	647.352	635.306	628.877
ENSDARG00000105483	zgc:112234	178.3	1.01805	585.057	509.56	624.369
ENSDARG00000009978	icn	166.814	2014.25	638.479	596.931	624.253
ENSDARG00000113399	FP236630.1	188.656	0	710.438	688.084	618.856
ENSDARG00000029150	hsp90ab1	259.503	1620.7	650.824	560.213	618.495
ENSDARG00000023290	fabp3	238.6	1606.14	630.176	536.785	618.208
ENSDARG00000058105	rpl36a	218.604	2427.21	697.862	593.959	613.888
ENSDARG00000114837	BX469912.14	62.4979	0	600.941	649.599	610.526
ENSDARG00000081126	CR788281.1	69.3901	0	620.789	783.854	607.327
ENSDARG00000105508	si:dkey-23a13.21	115.889	0	540.93	478.572	607.249
ENSDARG00000035692	rps3a	233.096	1814.26	658.049	573.866	605.722
ENSDARG00000114334	zgc:173552	174.629	0	616.954	512.255	599.295
ENSDARG00000015551	fth1a	200.21	1585.92	651.52	580.022	596.878
ENSDARG00000097102	si:ch73-281n10.2	182.021	1745.68	598.679	566.703	594.577
ENSDARG00000087390	hbbe1.3	138.204	1207.89	554.777	500.396	592.499
ENSDARG00000117717	CABZ01079276.1	179.686	0.648486	628.243	1032.03	592.265
ENSDARG00000101720	CU459186.3	131.697	1.90118	623.998	543.554	591.414
ENSDARG00000013351	cirbpb	202.307	1617.98	609.848	574.576	588.994
ENSDARG00000020574	atp2a1	204.576	1158.62	633.75	537.099	582.872
ENSDARG00000035400	btf3	185.841	1487.45	618.638	542.267	574.491
ENSDARG00000040565	ckmb	189.464	1342.62	631.448	522.208	571.734
ENSDARG00000058371	krt5	176.422	1140.25	569.416	466.471	570.973
ENSDARG00000037071	rps26	158.94	1648.2	565.681	491.295	566.134
ENSDARG00000117035	BX005336.4	51.8307	0	347.772	364.868	559.734
ENSDARG00000056119	eef1g	188.061	1738.79	594.324	506.748	559.232
ENSDARG00000010160	rps15a	249.374	1257.47	539.829	525.498	557.939
ENSDARG00000078941	ano9a	153.002	0	488.333	474.956	556.463
ENSDARG00000109517	BX324177.8	70.8309	0	653.451	531.041	555.826
ENSDARG00000105353	hist1h4l	77.746	0	559.459	539.621	554.246
ENSDARG00000091728	zgc:114046	105.533	0.651162	510.071	412.7	551.457
ENSDARG00000017219	pabpc1a	209.813	1333.06	542.715	457.352	546.834
ENSDARG00000034291	rpl37	125.497	1511.74	564.435	470.597	542.192
ENSDARG00000115624	CABZ01022564.3	74.9974	3.18784	443.413	553.27	538.181
ENSDARG00000105393	zgc:112234	120.271	0	562.633	457.892	535.383
ENSDARG00000074242	serbp1a	241.262	1523.99	580.807	484.149	535.02
ENSDARG00000006316	rpl23a	239.569	1626.57	557.793	521.108	534.849
ENSDARG00000080337	NC_002333.4	49653.4	21652.7	509.307	757.986	530.915
ENSDARG00000002344	tubb4b	225.483	1136.35	522.144	473.043	528.925
ENSDARG00000099104	rpl24	167.34	1429.8	549.444	447.044	521.023
ENSDARG00000112647	si:dkey-108k21.24	114.478	0	502.541	478.28	515.984
ENSDARG00000042905	rpl10a	155.482	1433.83	564.37	447.845	512.832
ENSDARG00000111494	hist1h4l	75.358	0	468.377	648.934	512.307
ENSDARG00000103791	nme2b.1	112.676	1330.19	501.02	424.209	510.67
ENSDARG00000117133	cst14b.1	218.375	1186.58	579.491	438.708	510.363
ENSDARG00000054155	pcna	177.269	1319.61	520.443	478.729	508.107
ENSDARG00000105376	hist1h4l	58.9266	0	441.454	518.744	504.1
ENSDARG00000007836	ctsla	169.311	1516.32	518.817	483.534	499.408
ENSDARG00000113323	BX324177.16	62.4979	0	787.641	644.659	494.067
ENSDARG00000053973	fetub	210.557	934.375	482.208	417.977	493.959
ENSDARG00000057026	ran	176.895	1295.61	493.159	481.425	482.18
ENSDARG00000037789	pvalb1	155.376	1500.85	473.134	446.287	477.063
ENSDARG00000105459	CU457819.5	88.1763	0.571733	509.24	501.455	476.595
ENSDARG00000035327	ckma	167.182	1267.47	495.558	452.928	472.121
ENSDARG00000110841	si:dkey-108k21.14	156.946	2.30924	481.806	370.964	468.675
ENSDARG00000103433	rpl14	161.91	1784.3	525.781	447.688	461.862
ENSDARG00000068941	zgc:113983	133.6	1.81239	429.443	479.128	461.466
ENSDARG00000105397	si:ch211-113a14.22	97.0091	0.905153	428.509	382.919	460.936
ENSDARG00000036316	rpl39	108.316	1498.37	478.395	451.292	460.882
ENSDARG00000114084	BX324177.19	66.6644	0	412.296	511.281	460.541
ENSDARG00000021124	cfl1	170.974	1178.13	431.731	483.098	458.482
ENSDARG00000091905	si:dkey-108k21.21	165.685	0	440.654	395.948	457.551
ENSDARG00000115976	FO904934.3	58.3313	0	513.425	348.264	453.483
ENSDARG00000101249	zgc:165555	60.2658	0	436.016	452.532	453.452
ENSDARG00000111072	BX324177.10	62.4979	0	359.787	464.352	451.719
ENSDARG00000029500	rpl34	134.542	1092.62	467.51	405.191	449.5
ENSDARG00000019122	he1.2	155.314	1078.18	422.594	359.303	449.198
ENSDARG00000111536	si:ch211-113a14.19	92.7294	0	434.322	350.677	446.877
ENSDARG00000053457	rpl23	131.985	1577.79	514.573	443.674	445.229
ENSDARG00000104011	rps17	177.957	1361.56	459.929	372.161	444.513
ENSDARG00000115766	si:ch73-36p18.1	132.8	0.769748	494.955	423.447	438.851
ENSDARG00000113891	BX324177.18	45.8318	0	427.855	402.603	437.603
ENSDARG00000057556	rpl17	135.005	1072.67	435.754	378.777	433.788
ENSDARG00000013968	psap	136.187	935.626	421.553	381.205	428.445
ENSDARG00000088254	BX324177.2	29.767	0	426.752	458.801	426.815
ENSDARG00000022684	fkbp1aa	131.841	1038.81	405.942	394.898	425.619
ENSDARG00000017235	eif5a	131.221	967.981	441.549	389.265	424.991
ENSDARG00000110812	hist1h4l	67.4256	0	523.916	576.046	419.923
ENSDARG00000114626	BX324177.20	37.4987	0	449.247	434.713	418.193
ENSDARG00000083400	BX276180.4	72.7916	2.14206	512.264	633.997	414.983
ENSDARG00000002768	pvalb2	120.498	1273.88	391.264	385.734	413.572
ENSDARG00000051718	si:ch211-113a14.24	167.057	0	421.651	366.789	411.391
ENSDARG00000044093	rpl13a	117.518	1112.02	456.41	397.454	410.914
ENSDARG00000103994	ppiab	118.265	998.102	359.488	381.323	409.234
ENSDARG00000014196	myl1	170.067	1116.72	426.675	399.289	406.553
ENSDARG00000111064	BX469912.8	49.9983	0	416.186	405.073	405.841
ENSDARG00000058358	krt8	155.642	807.316	411.408	364.008	402.349
ENSDARG00000070280	hist1h2a3	95.0335	0.773521	385.069	388.365	399.043
ENSDARG00000040764	id1	123.008	920.909	397.892	369.706	399.039
ENSDARG00000112413	BX324177.13	45.8318	0	385.069	385.313	398.783
ENSDARG00000070844	gamt	160.462	869.798	409.612	331.05	398.519
ENSDARG00000006260	tuba8l4	156.402	939.034	427.204	383.315	391.898
ENSDARG00000025581	rpl10	122.436	1255.05	446.294	393.964	390.215
ENSDARG00000055618	acta1b	161.682	861.706	421.514	360.944	387.454
ENSDARG00000019181	rpsa	116.139	1042.68	416.523	339.401	387.427
ENSDARG00000102632	ubc	149.743	758.228	395.424	357.131	382.846
ENSDARG00000012405	col1a1a	129.685	678.289	397.252	337.609	376.184
ENSDARG00000105444	hist1h2a11	166.689	4.32324	383.75	415.359	375.699
ENSDARG00000070083	atp5f1b	109.421	904.93	393.427	314.503	371.002
ENSDARG00000083760	CU929115.1	53.0339	0	387.82	482.065	370.588
ENSDARG00000105478	si:ch1073-153i20.5	88.6915	0	328.229	299.189	370.243
ENSDARG00000088686	hist1h2a11	96.1755	0	355.141	318.01	369.289
ENSDARG00000101813	nap1l1	160.214	651.849	371.848	317.464	363.996
ENSDARG00000099514	zgc:112234	86.9365	0	342.763	314.704	361.127
ENSDARG00000077456	si:ch211-113a14.12	142.073	16.8487	345.501	290.567	360.407
ENSDARG00000010516	rpl21	129.713	974.38	353.585	318.345	359.484
ENSDARG00000083738	AL845550.1	59.5813	8.76657	395.765	508.07	355.199
ENSDARG00000078557	si:ch211-57n23.4	114.447	345.567	353.907	305.001	350.098
ENSDARG00000016771	tfa	122.782	933.559	378.573	338.011	349.551
ENSDARG00000030270	tnnt3a	148.995	1081.27	363.553	282.959	349.502
ENSDARG00000056186	eif5a2	115.122	520.613	364.511	328.093	348.985
ENSDARG00000014571	ctnnb1	109.964	600.297	335.168	314.421	348.031
ENSDARG00000101406	rplp2	72.0849	1800.51	357.497	363.228	347.256
ENSDARG00000095863	afp4	97.2379	894.55	354.811	309.521	347.168
ENSDARG00000086552	hist1h2a11	137.769	0.941143	319.232	371.893	346.945
ENSDARG00000036239	gatm	120.627	797.32	335.631	302.431	346.137
ENSDARG00000068436	si:ch1073-429i10.3	123.272	759.971	346.618	295.117	342.851
ENSDARG00000040298	apoa4b.1	104.04	902.244	376.6	333.704	342.276
ENSDARG00000092798	ppib	136.723	1074	336.395	279.556	340.544
ENSDARG00000005791	rpl28	133.473	775.217	331.568	310.798	339.636
ENSDARG00000116411	BX324177.24	37.4987	0	246.989	330.974	333.496
ENSDARG00000100392	rps18	97.3467	1239.35	317.297	318.862	333.305
ENSDARG00000031495	seta	118.113	804.517	314.388	287.973	333.216
ENSDARG00000033683	tpma	141.028	937.488	344.153	286.069	332.531
ENSDARG00000075538	zgc:163061	89.4117	4.10458	330.536	308.484	332.463
ENSDARG00000074057	calm3b	107.782	822.423	349.989	325.689	327.417
ENSDARG00000010149	atp5fa1	102.594	757.335	347.922	304.468	326.937
ENSDARG00000033009	h3f3c	119.328	677.361	328.265	278.139	324.933
ENSDARG00000112210	BX000700.13	91.6635	0	353.952	471.762	322.908
ENSDARG00000100259	zgc:171759	96.8321	0.544758	361.584	255.781	320.831
ENSDARG00000017441	mylz3	102.833	793.069	309.776	253.576	317.293
ENSDARG00000105431	si:dkey-23a13.9	135.155	2.01445	317.068	297.593	316.669
ENSDARG00000114405	zgc:194989	87.7023	0	331.486	311.311	316.16
ENSDARG00000078473	nucks1a	113.265	438.283	323.896	287.681	315.652
ENSDARG00000103015	hist1h2a2	119.621	1.57798	361.002	376.57	314.439
ENSDARG00000009447	atp5mc3b	98.7586	792.481	338.231	268.743	308.392
ENSDARG00000006413	rpl38	78.2167	1207.6	363.999	249.832	307.517
ENSDARG00000070959	si:ch211-288g17.3	95.9526	726.367	303.143	290.853	305.871
ENSDARG00000087636	hmgn6	111.074	915.968	308.153	290.278	303.441
ENSDARG00000070835	tnnc2	112.349	784.147	296.913	265.449	303.28
ENSDARG00000099920	zgc:163040	24.2006	0	310.264	285.014	302.003
ENSDARG00000062326	hmgn7	89.4095	819.459	303.005	249.425	301.647
ENSDARG00000030408	rps26l	95.9137	836.058	293.399	264.494	298.481
ENSDARG00000009285	rpl15	102.175	784.332	309.667	267.1	297.641
ENSDARG00000042780	apoba	117.176	325.086	299.809	276.492	297.628
ENSDARG00000086591	si:ch211-113a14.11	82.8285	0	283.003	240.598	293.252
ENSDARG00000095743	sox11b	94.4484	522.331	290.621	256.032	288.731
ENSDARG00000036162	hnrnpa0b	123.1	832.097	299.112	266.595	288.624
ENSDARG00000089124	hbae1.3	102.564	973.232	321.585	337.049	286.111
ENSDARG00000102806	zgc:112234	57.4141	0	288.517	247.664	285.571
ENSDARG00000077717	rpl29	124.078	915.852	305.091	314.578	282.91
ENSDARG00000100588	rpl36	76.1829	1001.93	298.893	267.921	279.036
ENSDARG00000035519	histh1l	83.4441	372.196	253.582	216.284	277.822
ENSDARG00000005191	ahcy	81.7675	758.614	293.61	260.302	276.211
ENSDARG00000035715	marcksl1b	93.5827	854.478	287.358	245.748	275.134
ENSDARG00000058479	zgc:110425	111.457	1.45772	287.69	224.196	274.74
ENSDARG00000015978	COX5B	53.8862	748.008	308.115	224.751	270.59
ENSDARG00000006427	fabp2	86.076	548.812	256.185	271.045	270.068
ENSDARG00000061478	igf2bp1	95.9482	179.857	266.665	253.356	268.824
ENSDARG00000090697	eif3ea	97.6393	566.908	240.48	218.39	268.044
ENSDARG00000105400	CU457819.3	50.0249	0	272.826	210.708	266.492
ENSDARG00000102241	zgc:136410	110.225	633.63	264.106	243.074	266.389
ENSDARG00000082611	SNORA23	20.5103	0	322.309	231.016	266.375
ENSDARG00000042708	tuba8l	95.4002	622.266	265.896	239.237	264.503
ENSDARG00000105482	hist1h4l	52.6578	0	256.713	228.918	263.891
ENSDARG00000009830	hdlbpa	89.2355	543.515	270.688	252.671	263.611
ENSDARG00000098595	hist1h2a11	64.2279	0	242.833	220.835	259.312
ENSDARG00000055475	rps27.2	81.7506	817.41	265.018	239.657	258.475
ENSDARG00000012972	cfl1l	99.1769	790.716	261.973	259.892	258.214
ENSDARG00000105384	si:dkey-23a13.22	47.4541	0	249.897	238.755	258.167
ENSDARG00000032970	cox4i1	76.7957	755.829	290.839	258.666	257.967
ENSDARG00000040287	ywhabl	110.944	687.867	245.75	240.504	257.167
ENSDARG00000103007	rps3	70.2127	728.63	276.339	239.966	257.146
ENSDARG00000053291	pnrc2	98.7291	235.945	260.528	242.505	255.869
ENSDARG00000039347	rps24	86.3342	670.764	225.28	227.123	255.645
ENSDARG00000095273	cox8a	78.5032	554.797	247.82	214.317	255.47
ENSDARG00000007960	hnrnpaba	116.012	678.106	248.189	243.338	253.069
ENSDARG00000104588	zgc:112234	39.811	0.317289	221.053	215.353	249.738
ENSDARG00000003795	idh2	97.7274	649.644	286.136	219.697	246.713
ENSDARG00000036675	hnrnpa1b	105.413	630.692	234.403	225.119	245.673
ENSDARG00000105097	BX324177.6	37.3729	0	313.999	290.477	244.446
ENSDARG00000105430	si:ch73-368j24.11	98.529	1.27772	258.791	205.916	243.29
ENSDARG00000114352	BX469912.13	12.4996	0	246.989	256.876	241.74
ENSDARG00000083699	CT027646.4	26.0517	0	252.322	382.232	239.966
ENSDARG00000015050	calm3a	92.5202	579.778	236.047	224.062	239.547
ENSDARG00000112313	BX469912.10	17.1869	0	220.612	267.45	238.377
ENSDARG00000011125	snrpb	53.9701	721.645	277.706	207.961	238.36
ENSDARG00000115645	BX324177.21	16.6661	0	248.934	400.133	238.211
ENSDARG00000068478	gpx4a	64.7362	763.591	260.716	243.05	237.252
ENSDARG00000105350	si:ch1073-153i20.4	85.578	0	290	170.458	234.85
ENSDARG00000039034	marcksl1a	78.1629	556.393	243.453	222.585	234.499
ENSDARG00000089475	hbae1.1	31.2785	480.126	262.796	164.562	234.297
ENSDARG00000098970	CU459186.1	32.1739	0	280.715	239.146	233.733
ENSDARG00000042245	myl13	66.7151	561.076	268.711	202.85	233.323
ENSDARG00000099766	myl12.1	58.5227	569.761	214.572	199.107	232.758
ENSDARG00000011020	hnrnpa1a	101.796	669.73	252.423	217.496	232.618
ENSDARG00000111163	BX000700.11	45.8318	0	229.486	217.356	229.388
ENSDARG00000035860	rps28	84.4419	846.649	232.188	197.047	228.872
ENSDARG00000031435	TXN	59.1432	723.581	238.368	208.341	227.351
ENSDARG00000074758	csde1	86.7167	435.931	226.459	206.956	226.891
ENSDARG00000093549	selenop	93.796	630.956	236.677	219.66	226.537
ENSDARG00000056725	hmgb3a	84.5628	541.305	213.023	202.815	225.81
ENSDARG00000006487	anp32a	90.2824	633.884	241.164	210.882	223.59
ENSDARG00000104537	cox7c	76.7416	677.677	220.892	236.944	223.438
ENSDARG00000018404	krt18a.1	76.8815	492.321	213.754	197.364	223.103
ENSDARG00000032575	ywhaz	85.6148	557.89	240.108	220.073	221.204
ENSDARG00000090912	npc2	64.6853	662.753	229.291	208.403	221.139
ENSDARG00000034470	aldoab	78.3103	487.039	225.83	199.482	219.674
ENSDARG00000053446	sub1a	105.209	566.03	214.36	184.137	219.244
ENSDARG00000025566	slc25a3b	64.5676	489.522	208.973	171.453	218.53
ENSDARG00000021669	sec61a1	72.7353	394.496	238.1	208.783	217.854
ENSDARG00000003952	pfn2	68.1763	454.599	226.313	204.788	214.529
ENSDARG00000101199	rbp4	85.6943	532.344	224.216	202.27	214.42
ENSDARG00000010481	bzw1a	65.7965	346.156	213.572	203.255	211.927
ENSDARG00000013623	vdac2	66.1287	513.471	205.065	208.817	211.567
ENSDARG00000006019	tktb	77.3923	410.109	217.7	174.049	210.181
ENSDARG00000115919	BX324177.22	20.8326	0	165.307	182.777	209.979
ENSDARG00000092115	eif4a1a	76.4682	427.712	219.698	199.747	208.798
ENSDARG00000036036	mdka	78.7473	570.14	193.235	192.064	207.911
ENSDARG00000038577	cox6c	92.4366	469.973	204.597	178.533	207.1
ENSDARG00000077533	eif3f	52.6578	558.744	199.865	207.012	204.814
ENSDARG00000015111	ddx39ab	55.362	522.912	220.923	195.99	204.078
ENSDARG00000105502	si:ch73-368j24.12	82.6144	1.34487	216.601	160.47	203.968
ENSDARG00000088030	rpl35a	55.3982	504.787	199.915	171.387	202.939
ENSDARG00000040442	prtgb	62.0039	105.236	199.6	176.535	201.317
ENSDARG00000060115	lrrn1	76.0805	384.456	197.71	190.055	201.114
ENSDARG00000014591	ilf2	59.4932	493.727	226.969	188.567	200.555
ENSDARG00000002589	mylpfb	91.445	702.475	213.417	195.854	199.257
ENSDARG00000105366	hist1h2a10	57.8415	0.670531	211.079	218.203	198.937
ENSDARG00000058454	dynll1	54.4481	566.654	204.472	186.329	198.62
ENSDARG00000025350	prdx2	58.3477	480.835	182.132	174.387	197.168
ENSDARG00000035324	hnrnpl	63.1673	358.909	170.623	166.359	196.25
ENSDARG00000083325	CR788281.2	16.8362	4.83056	210.216	311.895	196.079
ENSDARG00000011405	rps9	44.9168	646.467	210.472	188.165	196.035
ENSDARG00000100906	hist1h2a11	80.6363	0.593227	228.001	216.948	195.047
ENSDARG00000090268	krtt1c19e	61.9513	529.194	195.463	194.784	194.615
ENSDARG00000029069	tnni2a.4	74.2647	616.768	235.798	191.969	194.558
ENSDARG00000002710	ncl	94.5232	491.012	198.622	172.824	194.435
ENSDARG00000062592	myl10	64.8352	490.5	196.709	194.163	193.625
ENSDARG00000021113	ptmaa	99.3813	710.399	219.594	213.802	193.469
ENSDARG00000113699	BX571719.4	26.3289	0	188.438	338.174	193.272
ENSDARG00000008803	marcksb	78.3773	455.866	204.448	166.73	190.604
ENSDARG00000055514	icn2	34.2154	906.431	191.647	216.355	189.581
ENSDARG00000059654	eif3ba	61.3385	484.772	206.705	174.924	188.529
ENSDARG00000104674	cct2	61.0014	481.968	172.584	155.719	188.22
ENSDARG00000014017	rrm1	72.6922	337.585	182.671	144.561	186.859
ENSDARG00000035958	tnni2b.1	70.3486	740.247	197.414	176.36	186.294
ENSDARG00000012682	pfn2l	60.0537	352.657	201.537	176.703	185.827
ENSDARG00000020007	col1a2	55.0938	316.393	197.39	176.696	185.656
ENSDARG00000011665	aldoaa	64.1547	407.104	191.403	161.536	185.425
ENSDARG00000036080	cd81a	66.7296	440.353	197.307	179.287	185.4
ENSDARG00000103474	CU929115.2	35.2301	0	143.887	187.963	184.635
ENSDARG00000006399	ywhae1	66.025	353.614	179.826	160.596	184.489
ENSDARG00000099101	gch2	62.7696	470.455	191.937	178.079	184.453
ENSDARG00000045487	rps16	53.6983	654.793	198.055	182.186	183.961
ENSDARG00000069093	col2a1a	61.9041	334.016	199.928	173.849	183.868
ENSDARG00000052150	pbx4	62.4522	182.482	175.431	160.653	183.345
ENSDARG00000057853	atp6v0ca	56.9732	411.496	174.097	157.613	182.409
ENSDARG00000041569	ces2a	69.8018	441.766	183.783	161.901	182.246
ENSDARG00000022129	rbm4.3	70.3265	319.344	183.016	181.324	182.168
ENSDARG00000105328	si:dkey-23a13.17	85.9346	0.657493	212.59	158.942	181.239
ENSDARG00000010246	prmt1	62.3289	291.946	176.214	168.224	181.126
ENSDARG00000012688	eif1	56.1402	346.047	158.334	151.403	180.492
ENSDARG00000089201	BX469912.4	33.6723	0	155.206	264.487	180.036
ENSDARG00000013078	ywhaba	68.4442	360.178	183.435	164.774	179.633
ENSDARG00000011841	atp5l	21.6255	491.779	169.356	138.169	179.098
ENSDARG00000025254	s100a10b	66.6978	535.284	190.106	178.347	179.095
ENSDARG00000012694	c3a.1	71.2838	341.435	181.064	167.005	178.961
ENSDARG00000069912	hmga2	69.0877	162.928	148.993	161.75	177.404
ENSDARG00000037009	banf1	73.7114	540.901	187.669	195.974	177.368
ENSDARG00000074012	si:ch1073-159d7.7	81.1907	0	182.298	159.329	177.257
ENSDARG00000055120	ctsba	54.6856	405.255	179.65	160.856	176.012
ENSDARG00000068434	h3f3b.1	60.2252	453.398	168.136	154.934	175.651
ENSDARG00000099200	zgc:123103	54.2277	435.306	160.999	151.248	174.312
ENSDARG00000111939	atf4a	73.0505	424.574	203.353	177.394	174.067
ENSDARG00000045399	cct5	50.641	404.348	166.372	154.336	174.047
ENSDARG00000053047	eif2s2	77.7008	562.936	179.55	179.698	172.657
ENSDARG00000104359	anxa1c	58.498	474.83	191.134	161.832	172.147
ENSDARG00000115271	zgc:171772	64.2585	564.512	183.554	152.372	172.081
ENSDARG00000077934	tegt	51.2936	355.659	150.386	139.684	171.746
ENSDARG00000005230	ssr2	59.2085	465.694	185.718	151.629	170.509
ENSDARG00000038068	ddx5	62.1766	331.226	176.634	150.401	170.4
ENSDARG00000038559	h1-0	52.9941	394.792	164.472	169.202	168.913
ENSDARG00000035809	col1a1b	55.3657	322.347	178.841	155.738	168.71
ENSDARG00000105116	p4hb	60.3109	233.876	179.64	173.363	168.686
ENSDARG00000036700	si:ch211-114n24.6	64.9907	265.76	177.094	141.613	168.117
ENSDARG00000013475	cct4	56.2481	458.802	180.463	146.792	167.843
ENSDARG00000019644	ldhba	57.9766	499.628	186.23	139.694	167.384
ENSDARG00000076667	ccng1	46.0021	492.362	162.473	163.623	167.112
ENSDARG00000026369	dbi	80.9007	415.954	174.308	154.619	166.922
ENSDARG00000057691	srsf1a	56.1863	305.947	158.413	138.603	166.373
ENSDARG00000014420	elavl3	62.2872	258.941	158.969	138.982	166.31
ENSDARG00000051736	hist1h2a4	46.2121	0	122.231	155.238	165.265
ENSDARG00000115852	CU207255.2	10.9027	0	195.927	310.235	163.914
ENSDARG00000056008	atp5mc1	68.9071	448.682	150.767	170.204	163.542
ENSDARG00000095254	si:dkey-239j18.2	43.3748	439.883	176.258	183.016	163.162
ENSDARG00000023330	anp32b	69.6754	450.485	178.469	142.346	162.901
ENSDARG00000030602	rps19	59.4699	475.511	174.459	156.39	162.242
ENSDARG00000114516	CABZ01021592.1	47.8778	572.723	162.451	161.562	162.21
ENSDARG00000104181	tmsb1	68.1601	458.11	155.234	142.118	160.753
ENSDARG00000089302	hnrnpa0a	48.4267	373.079	157.987	155.755	159.925
ENSDARG00000068995	h2ax1	72.151	383.82	163.94	133.158	159.122
ENSDARG00000088383	cox5aa	46.6288	432.23	170.77	135.021	158.738
ENSDARG00000007385	cct7	56.7029	448.726	174.89	145.99	158.444
ENSDARG00000015524	prps1a	51.9617	339.769	167.083	148.027	157.708
ENSDARG00000102004	apoea	55.6161	481.53	156.14	152.728	157.6
ENSDARG00000007708	nsa2	61.7664	433.47	172.983	133.837	157.4
ENSDARG00000016443	eif3c	74.4713	368.885	179.567	134.043	156.876
ENSDARG00000078748	si:ch211-137a8.4	83.4147	360.431	145.228	133.513	156.848
ENSDARG00000007099	cx43.4	43.474	312.627	135.04	138.063	156.496
ENSDARG00000074201	flna	58.048	164.839	161.112	139.076	156.396
ENSDARG00000005451	gdi2	61.3374	339.31	146.56	152.372	156.271
ENSDARG00000016173	cct3	42.8669	394.364	163.445	146.042	155.951
ENSDARG00000109500	BX000700.5	29.1657	0	116.688	145.727	155.278
ENSDARG00000026489	khsrp	46.9623	140.581	148.146	122.263	155.131
ENSDARG00000105496	CU457819.6	34.0195	0	132.988	113.44	154.878
ENSDARG00000115531	FO704721.2	28.124	0	245.044	489.052	154.837
ENSDARG00000011564	sfpq	59.7737	239.011	154.781	131.825	153.995
ENSDARG00000041895	cad	49.6274	247.219	162.653	140.267	153.237
ENSDARG00000037997	tubb5	72.5719	356.424	145.459	137.921	153.219
ENSDARG00000100833	si:dkey-269i1.4	40.4776	427.678	148.45	126.833	153.056
ENSDARG00000115978	AL935186.10	357047	99.7198	62.8411	202.073	152.852
ENSDARG00000099776	glula	40.3766	252.796	154.488	161.144	152.692
ENSDARG00000071601	pvalb9	46.9335	420.543	166.308	165.368	151.452
ENSDARG00000081218	AL935186.2	2284.54	0	122.185	7862.44	151.172
ENSDARG00000010244	rpl22l1	72.3292	629.188	204.767	145.411	151.16
ENSDARG00000076815	eif3s10	71.8558	370.439	169.185	138.793	151.144
ENSDARG00000075758	ywhabb	61.67	386.477	153.018	132.765	150.862
ENSDARG00000030479	hmgb1b	78.9561	460.215	149.091	136.163	150.471
ENSDARG00000013931	eif3m	55.3216	447.776	168.071	148.442	149.204
ENSDARG00000088091	pfn1	46.3455	396.135	150.164	129.349	149.139
ENSDARG00000042535	actc1a	57.2324	234.035	140.791	127.459	149.031
ENSDARG00000016871	smarce1	73.3988	365.686	148.55	138.693	148.865
ENSDARG00000022438	cox6a1	52.7065	287.544	139.588	131.772	148.485
ENSDARG00000100252	capzb	64.7332	281.618	146.158	132.08	147.911
ENSDARG00000007795	cst3	49.4098	463.239	148.359	145.579	147.725
ENSDARG00000055064	prdx5	72.7916	418.793	147.232	139.608	147.488
ENSDARG00000053569	sox3	57.5235	304.594	145.711	138.066	147.356
ENSDARG00000103369	taldo1	37.4177	298.045	129.119	121.207	147.146
ENSDARG00000060682	agr1	77.6057	319.555	145.553	153.073	147.001
ENSDARG00000052674	csnk1a1	52.5421	222.835	144.612	144.728	146.17
ENSDARG00000029445	eif1b	60.768	337.611	120.549	136.727	145.054
ENSDARG00000028119	sumo3a	38.7592	329.098	129.067	122.169	144.328
ENSDARG00000001889	tuba1a	46.6965	342.495	150.696	145.57	144.229
ENSDARG00000020008	vcp	42.7536	320.08	151.441	141.647	144.173
ENSDARG00000003695	vdac3	54.983	349.528	148.599	127.159	144.024
ENSDARG00000068289	eif3k	55.6161	359.331	159.364	141.037	143.938
ENSDARG00000045514	atp5f1c	46.4493	433.3	169.556	140.502	143.752
ENSDARG00000026829	cotl1	52.2246	369.438	160.721	139.054	143.574
ENSDARG00000101624	lmnb2	55.9526	182.874	147.489	132.127	143.061
ENSDARG00000016154	zfp36l1a	44.3113	170.512	123.186	100.823	142.4
ENSDARG00000101627	ssr1	37.7529	315.062	151.417	118.533	142.119
ENSDARG00000038066	kpna2	62.7371	334.046	162.554	132.826	142.064
ENSDARG00000044562	cycsb	56.5401	434.068	134.954	121.12	142.036
ENSDARG00000063295	myh9a	60.1061	249.95	152.809	129.177	142.02
ENSDARG00000033738	zgc:153867	36.1466	359.962	137.085	132.586	141.6
ENSDARG00000040184	syncrip	54.304	294.056	151.299	129.48	141.243
ENSDARG00000035993	sumo3b	57.6008	351.465	131.742	125.772	139.859
ENSDARG00000101082	eif3s6ip	43.9297	289.954	145.556	136.445	139.663
ENSDARG00000020866	apoa4b.2	63.4879	366.018	141.931	128.095	139.625
ENSDARG00000058369	mex3b	51.9455	201.811	125.902	112.454	139.327
ENSDARG00000054696	psmb4	52.4672	303.032	145.148	113.792	138.739
ENSDARG00000009640	psmb1	48.605	354.292	169.847	115.254	138.527
ENSDARG00000016889	eif3g	52.9025	377.044	148.159	116.582	138.322
ENSDARG00000007697	fabp7a	72.1129	377.392	140.025	137.653	138.04
ENSDARG00000037962	psmb7	44.9077	313.433	125.303	115.953	136.51
ENSDARG00000112394	BX324177.12	34.3738	0	176.49	155.376	136.475
ENSDARG00000077226	smarca4a	53.7855	215.635	136.481	119.654	136.338
ENSDARG00000100003	glulb	46.9854	348.785	150.808	131.756	135.488
ENSDARG00000017445	eif3i	56.2846	370.349	153.127	131.558	135.188
ENSDARG00000043795	arhgdia	46.0815	310.652	141.647	128.259	134.943
ENSDARG00000045914	si:ch211-51e12.7	43.5642	278.136	118.708	116.563	134.382
ENSDARG00000037488	canx	56.2348	234.961	132.883	122.06	134.334
ENSDARG00000098627	gspt1l	50.4308	310.865	119.029	113.943	134.19
ENSDARG00000015662	pla2g12b	45.8918	377.972	145.157	148.508	133.989
ENSDARG00000001788	atp5po	45.6367	282.694	132.316	123.824	133.432
ENSDARG00000033539	paics	54.052	344.938	136.86	124.769	133.254
ENSDARG00000006092	rad21a	49.3233	331.27	134.793	121.673	132.911
ENSDARG00000077811	sox11a	45.7762	231.243	131.879	121.892	132.843
ENSDARG00000014165	ssr3	34.2275	373.176	127.196	115.499	132.689
ENSDARG00000099865	hnrnpabb	58.8617	389.051	138.803	113.96	132.133
ENSDARG00000095921	si:ch1073-325m22.2	48.7668	350.577	96.7415	101.183	131.662
ENSDARG00000043484	ube2d2	46.7858	127.499	118.269	115.615	131.127
ENSDARG00000057007	ctbp1	47.4235	206.744	132.238	129.145	130.755
ENSDARG00000070545	top1l	54.4547	290.149	128.153	113.274	130.498
ENSDARG00000090286	serpina1	43.4722	292.754	132.943	130.631	130.461
ENSDARG00000068432	si:dkey-56m19.5	51.7101	300.842	138.845	110.78	129.661
ENSDARG00000003151	skp1	47.6798	328.747	118.005	96.6271	129.607
ENSDARG00000075445	psmb5	39.7349	322.473	127.62	97.0251	129.013
ENSDARG00000053684	aldob	44.9456	301.71	134.746	118.375	128.98
ENSDARG00000067997	myhz1.3	48.1614	255.241	133.912	112.356	128.972
ENSDARG00000115405	hbbe1.2	50.6562	280.992	133.423	143.713	128.718
ENSDARG00000080823	BX276180.1	16.8744	0	157.528	136.712	128.634
ENSDARG00000010770	sox19a	47.9016	273.784	126.168	112.572	128.48
ENSDARG00000116491	h2az2b	34.1009	363.283	133.272	105.188	128.262
ENSDARG00000075989	arpc2	60.0628	288.318	129.039	98.5257	127.88
ENSDARG00000100903	CABZ01092072.1	11.565	0	156.547	137.117	127.343
ENSDARG00000034427	jpt2	44.4009	199.638	117.351	125.112	126.987
ENSDARG00000101180	mcm7	33.9611	282.372	126.32	96.8876	126.746
ENSDARG00000019353	sparc	49.252	295.839	134.263	112.531	126.453
ENSDARG00000099786	actn4	45.1931	182.784	124.07	107.164	126.42
ENSDARG00000032866	erh	32.2465	333.073	139.854	121.068	126.322
ENSDARG00000058656	desma	48.0566	253.039	121.814	103.271	125.504
ENSDARG00000039099	aep1	29.2313	389.096	136.442	126.632	125.382
ENSDARG00000013729	srsf6a	41.2222	235.636	131.358	98.2176	125.225
ENSDARG00000070019	taf15	58.2535	383.763	128.756	122.136	125.166
ENSDARG00000017891	tcp1	36.2504	337.239	129.467	122.426	124.678
ENSDARG00000100582	si:ch211-195b11.3	33.6396	386.529	132.344	150.277	124.656
ENSDARG00000057698	ctsd	43.7933	333.935	136.183	137.875	124.562
ENSDARG00000019763	acp5a	33.2245	271.471	117.627	109.628	124.246
ENSDARG00000104501	FP236812.1	29.9144	2.67024	114.031	112.312	124.154
ENSDARG00000033175	snrpe	66.2185	330.902	100.453	116.538	123.567
ENSDARG00000113827	LO017719.2	4.16652	1.59392	105.019	163.017	123.517
ENSDARG00000031317	ppdpfb	59.7229	333.113	138.268	110.461	123.428
ENSDARG00000036237	slc27a2a	32.7912	265.158	129.334	110.802	123.248
ENSDARG00000004735	hnrnpub	44.2446	243.989	123.652	107.389	122.796
ENSDARG00000010965	psma8	37.7218	331.904	124.969	110.173	122.736
ENSDARG00000041623	mt2	18.7494	327.551	125.439	118.558	122.635
ENSDARG00000083046	NC_002333.19	16.0709	55.3319	112.52	123.851	122.509
ENSDARG00000059128	uqcrh	39.3324	362.859	128.513	105.822	122.367
ENSDARG00000001950	ak1	68.4434	394.321	116.287	111.984	122.32
ENSDARG00000111095	BX000700.9	37.4987	0	136.136	202.537	121.752
ENSDARG00000045776	cnbpa	45.4759	434.926	130.349	135.552	121.522
ENSDARG00000013938	psmb3	45.2227	306.16	128.57	103.172	121.295
ENSDARG00000102640	pdia3	45.5588	245.54	125.716	124.315	121.156
ENSDARG00000091150	mki67	46.5539	236.379	123.959	117.021	120.854
ENSDARG00000029248	fubp1	42.5252	217.575	120.953	110.862	120.8
ENSDARG00000023323	ywhaqb	40.8884	259.211	120.101	112.885	120.224
ENSDARG00000052348	smarca5	41.3486	227.194	117.046	100.815	120.178
ENSDARG00000036371	acta1a	50.6745	229.518	140.167	110.519	119.756
ENSDARG00000023536	nnt	37.3799	227.098	125.916	113.275	119.116
ENSDARG00000053912	fbl	59.46	292.081	108.602	108.811	118.973
ENSDARG00000087456	NDUFB1	34.9564	240.709	143.585	116.046	118.433
ENSDARG00000113868	LO017719.3	16.6661	0	95.2949	165.487	118.223
ENSDARG00000115479	BX000700.23	8.33305	0	81.6813	140.788	118.223
ENSDARG00000005513	naca	59.1501	320.96	129.544	105.64	117.457
ENSDARG00000019881	bsg	42.9673	306.351	123.593	109.846	117.369
ENSDARG00000036754	hmgn3	43.2959	323.557	107.155	128.928	117.264
ENSDARG00000019507	mcm5	43.0297	245.833	118.964	95.5865	117.149
ENSDARG00000008049	si:dkey-42i9.4	31.4729	297.172	109.511	107.704	116.93
ENSDARG00000018637	sec61g	34.9026	273.517	116.014	105.961	116.907
ENSDARG00000100952	wu:fj16a03	24.8112	296.613	114.363	95.6041	116.897
ENSDARG00000040440	snrpd2	49.8305	335.507	120.173	100.436	116.771
ENSDARG00000015759	tspan7	38.1134	299.37	117.644	115.886	116.632
ENSDARG00000102808	calr3b	40.3012	163.749	105.343	97.3241	116.06
ENSDARG00000087421	serbp1b	45.6732	263.452	105.594	97.7257	116.056
ENSDARG00000095744	si:dkey-269i1.4	24.2639	253.591	95.1347	93.2075	115.911
ENSDARG00000046106	rab10	43.99	182.919	128.555	103.744	115.829
ENSDARG00000039578	pa2g4a	42.9812	274.363	111.742	103.4	115.777
ENSDARG00000002791	atp1a1a.1	32.0555	192.893	119.699	103.916	115.698
ENSDARG00000104068	gstp1	41.5719	270.89	105.43	104.327	115.611
ENSDARG00000005254	kdelr2a	34.2319	167.897	113.517	108.128	115.329
ENSDARG00000079780	hnrnpul1l	49.1866	213.503	116.839	101.91	115.29
ENSDARG00000035602	dao.1	45.5596	301.635	121.42	118.488	114.522
ENSDARG00000083063	CU695141.1	67.4977	0	84.0151	102.256	114.341
ENSDARG00000089769	hapln1a	42.6883	200.002	113.223	110.751	114.32
ENSDARG00000032296	pomp	31.1093	237.359	112.939	113.725	114.182
ENSDARG00000017673	nova2	41.0791	142.049	108.488	103.04	114.129
ENSDARG00000071403	oaz1a	48.5958	295.125	112.604	93.6263	113.927
ENSDARG00000015325	u2af1	34.5108	336.186	127.142	114.713	113.791
ENSDARG00000014763	arf2a	35.6416	269.704	111.585	111.827	113.575
ENSDARG00000052139	notch3	42.0082	129.166	117.06	102.226	113.192
ENSDARG00000040245	kpnb3	41.7153	187.595	112.062	94.9396	113.164
ENSDARG00000099663	cox5ab	23.9033	303.873	100.415	87.2009	112.911
ENSDARG00000040439	rsl24d1	51.3569	334.464	119.858	113.806	112.891
ENSDARG00000104267	postnb	37.877	248.192	114.375	107.628	112.556
ENSDARG00000040503	sb:cb81	39.9506	160.958	117.551	103.426	112.437
ENSDARG00000059906	sdc4	37.0271	184.965	105.702	100.843	112.04
ENSDARG00000023472	ctnnb2	44.07	215.557	116.239	95.9995	111.982
ENSDARG00000036107	txnipa	26.9697	239.019	127.774	103.388	111.932
ENSDARG00000008292	eif2s3	46.0846	313.855	135.704	123.106	111.8
ENSDARG00000067990	myhz1.1	45.2979	253.239	120.711	111.562	111.702
ENSDARG00000102741	sumo2b	45.5681	250.044	114.989	100.455	111.567
ENSDARG00000110258	FO904934.2	20.8326	0	124.467	153.137	111.165
ENSDARG00000117058	BX000700.27	0	0	110.853	123.498	111.165
ENSDARG00000101637	ccnd1	41.3047	215.212	108.524	103.372	110.654
ENSDARG00000089626	ptges3b	53.6939	372.601	104.913	98.4519	109.995
ENSDARG00000076223	SERP1	36.4355	284.966	127.237	97.597	109.728
ENSDARG00000003032	eif4a1b	36.9715	335.911	114.455	112.486	109.602
ENSDARG00000040041	mcm4	43.9164	205.53	120.885	98.2969	109.506
ENSDARG00000093156	si:ch73-21g5.7	32.5219	298.593	96.3938	104.108	109.496
ENSDARG00000104372	gnb1b	43.2939	145.962	111.799	106.538	108.823
ENSDARG00000014817	ranbp1	49.745	260.76	116.864	98.4602	107.947
ENSDARG00000041391	tmed10	27.4991	226.582	99.0648	93.2124	107.799
ENSDARG00000099241	ppp2cb	28.7781	300.059	110.319	107.804	107.613
ENSDARG00000077620	cdca7a	35.5387	218.615	105.833	107.867	107.462
ENSDARG00000017299	fabp11a	29.3758	264.09	95.9816	82.7179	107.301
ENSDARG00000057882	arpc3	31.3848	230.98	97.6625	87.7103	106.965
ENSDARG00000017397	smarcc1a	43.0326	161.125	104.699	91.9961	106.954
ENSDARG00000061187	cbx5	38.0595	257.135	113.598	111.361	106.913
ENSDARG00000037879	lfng	30.7468	230.053	117.608	104.154	106.707
ENSDARG00000020258	ewsr1a	47.2966	239.583	109.24	105.867	106.367
ENSDARG00000006225	ddx39aa	26.9475	304.383	122.472	106.779	106.314
ENSDARG00000019444	ssr4	29.2395	351.95	131.118	115.144	106.14
ENSDARG00000103316	si:ch211-212k18.5	40.9422	140.005	101.532	92.6259	105.686
ENSDARG00000102452	eif3ha	35.5008	265.412	110.786	81.7758	105.672
ENSDARG00000103364	cs	52.9202	164.242	115.149	100.012	105.318
ENSDARG00000037559	uba1	36.939	183.802	110.891	100.64	105.113
ENSDARG00000075211	chd7	41.8618	119.055	105.771	96.6522	104.272
ENSDARG00000076568	sec61b	45.2354	186.542	87.3205	94.0833	103.904
ENSDARG00000012078	meis1b	48.2337	128.854	96.488	100.918	103.852
ENSDARG00000005551	hnrnph1l	45.1191	290.89	88.8859	90.468	103.689
ENSDARG00000059323	rpn1	41.277	167.511	96.7307	76.4353	103.623
ENSDARG00000014329	npm1a	37.9865	275.367	107.587	99.6169	103.34
ENSDARG00000007791	ppp2r1ba	38.2011	178.816	102.178	89.0573	103.25
ENSDARG00000003920	setb	47.9421	277.795	107.788	109.813	103.218
ENSDARG00000060004	fzd7a	34.0256	179.835	95.501	93.4223	103.144
ENSDARG00000099175	hmgb1a	47.8892	303.383	101.036	88.5744	103.028
ENSDARG00000037860	cox6b2	41.431	301.442	106.18	110.755	102.959
ENSDARG00000016706	atic	34.2692	224.884	105.29	94.4319	102.708
ENSDARG00000036830	krt91	36.6863	262.877	126.454	89.9197	102.184
ENSDARG00000026165	col11a1a	40.4883	198.448	103.818	91.3958	102.057
ENSDARG00000068940	atp5meb	37.3795	265.673	92.7472	76.9731	101.647
ENSDARG00000029058	rbbp4	43.4782	294.699	107.975	111.358	101.272
ENSDARG00000097959	si:dkey-248g15.3	91.0819	420.529	124.61	117.298	101.089
ENSDARG00000016598	ckmt1	37.3347	242.597	108.095	97.5109	100.597
ENSDARG00000021252	cct6a	36.3441	228.624	93.0295	91.0456	100.543
ENSDARG00000002790	ap2m1a	37.6618	226.818	98.946	93.4514	100.484
ENSDARG00000094559	zgc:174855	24.0003	372.766	114.714	91.626	100.422
ENSDARG00000008383	arpc1a	37.4098	225.894	89.3625	85.2289	100.34
ENSDARG00000020893	slc25a55a	41.4572	230.713	103.509	98.5368	99.877
ENSDARG00000076321	col28a2a	46.4783	203.349	109.287	87.0565	99.8042
ENSDARG00000117659	CABZ01079280.1	37.16	0.115575	104.493	90.4435	99.4136
ENSDARG00000030053	eef1db	31.159	260.051	98.8397	94.2417	99.373
ENSDARG00000008188	sf1	34.9564	140.807	91.9482	84.5967	99.2744
ENSDARG00000015990	hcfc1a	39.6257	102.238	97.7049	91.5392	99.1839
ENSDARG00000103979	calr3a	43.3688	253.841	87.7202	96.4106	99.1804
ENSDARG00000110117	BX000700.6	4.16652	0	58.3438	76.5687	98.8135
ENSDARG00000098483	CABZ01022569.1	12.4576	0	102.728	125.545	98.4819
ENSDARG00000039830	gng5	39.0776	240.296	104.712	96.9523	98.0705
ENSDARG00000076836	gpx4b	35.0753	272.658	106.745	86.4989	98.0393
ENSDARG00000035622	xbp1	46.4112	221.037	99.3099	76.9746	97.8342
ENSDARG00000052178	eif2s1b	36.8017	311.842	104.785	97.6285	97.7994
ENSDARG00000021984	ndufa2	29.2313	172.708	46.9966	57.762	97.6603
ENSDARG00000007438	ube2ib	36.5702	270.727	111.645	98.4353	97.5296
ENSDARG00000099306	zgc:175088	40.898	253.461	103.63	90.7447	97.4888
ENSDARG00000058471	plk1	37.8138	199.267	96.1937	86.5834	97.4864
ENSDARG00000054804	anp32e	39.3004	275.248	111.24	88.7103	97.3019
ENSDARG00000057484	srsf2a	33.2062	214.989	93.9783	90.9496	97.194
ENSDARG00000084661	AL954692.1	0	0	97.5423	104.45	97.1775
ENSDARG00000023299	snu13b	24.3914	232.032	71.3466	61.6938	97.1
ENSDARG00000020364	fbp1b	38.909	251.29	97.2169	88.1921	96.9293
ENSDARG00000016319	c9	39.5775	281.009	112.072	98.2274	96.7675
ENSDARG00000112858	BX571719.2	0	0	143.377	202.904	96.636
ENSDARG00000038695	elavl1a	33.3973	165.15	93.3683	85.6535	96.4755
ENSDARG00000009724	rpn2	25.264	166.673	101.681	97.7726	96.0919
ENSDARG00000006766	snd1	37.241	120.929	101.833	100.476	95.9957
ENSDARG00000016153	dag1	34.9445	89.6072	96.778	90.3946	95.9694
ENSDARG00000016350	cap1	33.1178	11.6948	95.425	76.2649	95.7503
ENSDARG00000006290	ndufs5	36.5301	220.976	109.766	73.087	95.7239
ENSDARG00000024488	top2a	37.5326	167.94	103.862	84.6283	95.5597
ENSDARG00000070657	pa2g4b	33.3856	243.712	104.996	89.5477	95.4952
ENSDARG00000100497	hic2	41.2093	93.0124	86.2833	70.496	95.4884
ENSDARG00000039429	adka	27.5226	224.751	109.69	96.2206	95.4882
ENSDARG00000018698	carm1	40.8279	160.165	94.4193	88.2317	95.413
ENSDARG00000086618	psma3	28.2347	279.716	109.976	91.1922	95.247
ENSDARG00000008748	ube2na	46.1892	228.654	102.006	89.0919	95.1783
ENSDARG00000016239	psmd13	16.5215	203.2	86.3706	80.8012	95.1572
ENSDARG00000038635	magoh	48.8914	277.329	107.022	107.938	94.9599
ENSDARG00000002731	sdc2	29.699	145.978	101.238	73.091	94.9033
ENSDARG00000018693	cdh2	36.6709	125.787	100.977	89.5816	94.7443
ENSDARG00000003938	rpa1	34.7572	214.504	96.148	92.4168	94.5957
ENSDARG00000101844	mibp2	30.0327	229.57	93.455	80.1165	94.4494
ENSDARG00000055216	tuba1c	37.6508	207.89	89.6282	88.9072	94.3422
ENSDARG00000092467	si:ch73-46j18.5	31.9046	166.665	92.433	86.871	94.1154
ENSDARG00000003526	psma5	22.2811	207.52	70.4004	76.2026	93.9977
ENSDARG00000044521	eef1b2	25.9302	227.236	92.86	85.2546	93.9422
ENSDARG00000077776	csnk2b	34.812	244.501	99.0178	90.9314	93.7557
ENSDARG00000037318	ddost	25.6162	206.294	91.9751	96.9537	93.7419
ENSDARG00000040926	nr2f2	31.2987	126.386	87.5198	85.2118	93.6443
ENSDARG00000087554	cdk1	34.399	216.785	98.4504	85.3247	93.5419
ENSDARG00000098574	srsf11	41.8296	210.101	95.9961	84.9526	93.4951
ENSDARG00000089806	si:dkey-239j18.3	54.8786	378.304	118.032	107.166	93.4202
ENSDARG00000101043	ppl	36.8827	143.101	102.218	86.0913	93.3642
ENSDARG00000021257	eif3d	48.1813	250.061	100.64	98.7783	93.3522
ENSDARG00000082321	AL929108.1	0	0	99.7954	99.8587	93.289
ENSDARG00000024829	tnn	32.1681	197.119	91.5779	79.1989	93.2761
ENSDARG00000038030	rbx1	20.9384	253.118	83.0733	88.1286	93.1079
ENSDARG00000102105	dad1	27.808	212.762	85.6671	88.1941	93.0362
ENSDARG00000068507	crybb1	40.4318	227.323	100.08	87.1577	92.8787
ENSDARG00000009881	ier5	30.8531	212.135	108.982	87.0011	92.8766
ENSDARG00000056531	nutf2	43.8286	175.516	80.525	84.5798	92.8072
ENSDARG00000103846	hspa5	26.4527	195.713	99.0248	84.6797	92.7587
ENSDARG00000057683	mcm6	32.3016	206.099	107.874	83.4336	92.5011
ENSDARG00000012892	ammecr1	24.2822	107.541	83.2621	82.4929	92.1562
ENSDARG00000020377	eif4g2a	37.4429	155.098	84.0906	89.8778	92.0232
ENSDARG00000052695	nr2f1a	32.2384	118.902	99.9328	93.596	91.8951
ENSDARG00000057167	eif4g2b	33.9247	162.023	94.0199	91.599	91.8151
ENSDARG00000115022	BX000700.22	0	0	87.5157	118.558	91.7554
ENSDARG00000022315	atp6v1g1	41.673	240.904	90.2337	98.8168	91.6745
ENSDARG00000116871	BX284638.2	43.7795	88.0283	86.6751	79.4886	91.5389
ENSDARG00000102441	ctnna1	29.8262	126.399	99.4642	81.5304	91.5078
ENSDARG00000031819	eif4ebp2	35.7168	213.286	87.4233	82.6275	91.1256
ENSDARG00000019404	atp5f1d	37.8689	185.993	87.2392	73.1405	91.0517
ENSDARG00000099635	akap8l	34.8321	192.865	83.8595	63.0333	91.0319
ENSDARG00000000212	krt97	40.3429	207.248	85.699	72.7232	91.0052
ENSDARG00000104889	kpnb1	30.8217	184.892	91.8289	89.9964	90.9545
ENSDARG00000055678	akap12b	36.0087	164.733	95.5718	90.0962	90.9199
ENSDARG00000003189	psmd1	34.1128	154.602	100.41	78.4133	90.3661
ENSDARG00000103409	uhrf1	39.47	133.658	96.3241	80.1606	90.1816
ENSDARG00000004830	flot2a	44.5525	229.995	85.2853	86.0588	89.8881
ENSDARG00000076283	snrpd3l	18.9503	204.437	70.7631	66.2803	89.8855
ENSDARG00000020465	ewsr1b	46.034	199.686	97.0563	89.9627	89.7122
ENSDARG00000063535	chd4a	34.276	125.738	94.8692	84.7914	89.6849
ENSDARG00000036279	lamc1	28.2478	113.158	83.2548	76.7906	89.637
ENSDARG00000027249	btg1	33.4356	131.825	95.0729	80.0928	89.5837
ENSDARG00000104782	oaz1b	32.1418	213.13	90.5718	88.2128	89.4867
ENSDARG00000059360	srsf3b	20.1861	178.152	80.1984	74.3039	89.4647
ENSDARG00000061764	ahnak	31.2237	89.9195	89.0176	81.992	89.1743
ENSDARG00000024141	cav3	17.0348	235.068	86.3282	87.2791	89.1476
ENSDARG00000100558	slbp	29.3152	239.246	88.3199	87.945	88.7862
ENSDARG00000096118	ost4	29.9083	244.564	71.5461	79.7849	88.6635
ENSDARG00000044299	lmnb1	33.3747	207.134	80.1597	81.0604	88.5105
ENSDARG00000075482	zgc:173587	18.9187	0	82.2854	89.212	88.4973
ENSDARG00000116946	CABZ01022569.4	20.8326	0	93.3501	135.848	88.2263
ENSDARG00000099667	snrpg	35.7161	332.743	72.5682	113.337	88.0855
ENSDARG00000078785	tmem258	28.667	233.042	92.5504	73.641	88.0185
ENSDARG00000071566	ppp1cab	19.3959	97.3078	77.0828	73.2592	88.009
ENSDARG00000052304	uqcrc1	21.093	233.47	97.1424	80.4434	87.8403
ENSDARG00000043154	ucp2	25.9752	205.496	85.3554	86.5387	87.5641
ENSDARG00000052712	suclg1	36.51	242.79	100.074	80.5876	87.5086
ENSDARG00000087206	cct2	3.74987	163.536	73.5132	68.9118	87.3441
ENSDARG00000070674	psmd6	36.3449	201.607	89.266	73.8707	87.2219
ENSDARG00000028198	ube2v2	28.8465	215.753	84.085	74.3349	87.0116
ENSDARG00000071586	tgfbi	35.4491	185.96	90.3397	78.9858	86.9702
ENSDARG00000020454	psmd8	30.08	196.582	80.7319	70.3363	86.6953
ENSDARG00000079932	zgc:152830	27.2509	195.34	95.2942	83.9509	86.6504
ENSDARG00000059725	hypk	53.9446	315.805	86.2209	69.7722	86.5364
ENSDARG00000096905	si:ch73-23l24.1	11.6084	225.595	72.6068	72.9448	86.5247
ENSDARG00000020261	rab2a	28.2219	192.871	79.708	79.3976	86.5
ENSDARG00000040401	slc25a20	18.6418	187.796	89.4996	62.0962	86.4669
ENSDARG00000113131	BX324177.15	12.4996	0	116.688	133.378	86.4618
ENSDARG00000024204	mcm3	33.139	176.557	104.127	91.9966	86.4313
ENSDARG00000068457	tnnt3b	44.3374	248.995	91.4729	59.9268	86.3739
ENSDARG00000067975	atp5if1a	60.2507	285.455	98.4306	71.4345	86.3627
ENSDARG00000105223	pmp22a	37.3153	268.141	92.7367	101.637	86.2763
ENSDARG00000060065	ubap2b	36.9532	121.309	76.66	71.1484	86.1402
ENSDARG00000018425	ddx61	29.3634	175.409	85.5486	87.2259	86.0914
ENSDARG00000051939	pcxb	31.7731	157.771	90.7635	78.1043	86.0284
ENSDARG00000032242	tnnt2c	53.8025	322.375	103.478	82.2344	85.9257
ENSDARG00000021242	mvp	26.7134	172.075	77.0138	68.4672	85.6804
ENSDARG00000037350	rpl9	36.3958	200.149	76.7509	69.7361	85.3256
ENSDARG00000019231	sptan1	30.9553	109.929	87.6802	70.8066	85.3083
ENSDARG00000026908	tmed2	26.7911	199.164	93.6198	76.8346	85.2486
ENSDARG00000099959	smyhc1	35.8333	141.318	92.4617	85.5661	85.0848
ENSDARG00000025147	cd63	26.7765	228.649	103.558	88.4375	85.0491
ENSDARG00000099389	cdo1	25.0771	192.236	82.3862	69.7556	84.9613
ENSDARG00000043716	cldn5a	25.4327	136.515	85.6946	65.0184	84.8197
ENSDARG00000061120	slc43a2b	34.1588	162.324	92.1774	79.7332	84.6505
ENSDARG00000052094	notch1b	35.3649	46.6331	88.4519	70.5006	84.5607
ENSDARG00000035136	selenow1	24.547	323.698	113.903	101.006	84.3884
ENSDARG00000011407	col2a1b	35.7466	172.269	93.953	81.2084	84.2283
ENSDARG00000015947	matn4	27.3162	181.804	85.1044	75.6989	84.1848
ENSDARG00000044545	zgc:77262	26.2094	119.96	78.4265	76.2987	84.0406
ENSDARG00000012881	slc4a1a	26.4473	189.038	87.0629	75.0906	84.0036
ENSDARG00000039208	nasp	37.1832	196.869	79.1428	60.5436	83.9847
ENSDARG00000019000	smc3	46.008	184.907	84.9127	75.3955	83.8727
ENSDARG00000011648	snrpd1	32.1679	213.816	83.9895	82.8329	83.8673
ENSDARG00000056138	sf3b1	28.5373	153.129	83.9293	75.0045	83.8503
ENSDARG00000035869	azin1b	23.4878	133.449	83.2399	68.0719	83.8135
ENSDARG00000002403	nusap1	39.2537	161.491	88.3076	67.9026	83.665
ENSDARG00000083480	NC_002333.23	125.539	34.304	66.9685	106.316	83.5465
ENSDARG00000037980	elob	25.3906	201.167	77.6584	81.9927	83.1938
ENSDARG00000056740	tmeff1b	34.7275	181.121	86.1813	78.9162	83.0953
ENSDARG00000031164	tuba8l2	25.2699	147.936	71.4856	71.7235	83.0201
ENSDARG00000042539	ywhaqa	36.0057	202.262	78.1342	70.025	82.93
ENSDARG00000077732	alyref	29.072	215.663	78.2725	72.6834	82.794
ENSDARG00000004452	tardbpl	27.8466	174.386	77.275	76.4332	82.713
ENSDARG00000099163	BX469912.7	16.6102	0	102.728	108.313	82.6545
ENSDARG00000043493	cltca	30.5744	99.7953	85.3762	75.255	82.4601
ENSDARG00000102012	ppp1cbl	17.8565	155.749	89.1827	48.6934	82.4286
ENSDARG00000026726	anxa1a	28.6379	194.317	86.535	79.523	82.3439
ENSDARG00000098832	fam168a	32.4825	34.6503	79.8907	74.8019	82.0091
ENSDARG00000006818	urod	25.8602	197.492	80.9182	76.6509	81.9358
ENSDARG00000070437	rpl22	29.4952	270.035	86.6718	80.6697	81.9028
ENSDARG00000009823	pou3f1	26.3014	139.214	75.8734	77.703	81.8052
ENSDARG00000029524	impdh1b	36.6808	146.149	82.2148	78.5683	81.7752
ENSDARG00000021184	rbfox1l	31.0473	82.929	85.916	76.5786	81.709
ENSDARG00000042469	ndufa12	17.5348	186.866	66.6466	53.4591	81.6862
ENSDARG00000004232	dlb	25.997	166.622	90.5423	76.3452	81.6416
ENSDARG00000036558	col18a1a	35.0544	128.695	87.529	70.2742	81.5708
ENSDARG00000114670	ube2c	20.0452	158.991	84.8316	64.9604	81.496
ENSDARG00000015427	hdac1	33.4282	205.316	80.9832	72.7012	81.4671
ENSDARG00000031776	fthl27	33.9824	210.539	85.4993	82.5459	81.4353
ENSDARG00000059680	fscn1a	33.7817	170.927	77.5269	67.2307	81.4114
ENSDARG00000019004	smarcd1	29.6276	159.92	77.86	68.8105	81.2996
ENSDARG00000044669	hp1bp3	36.6535	200.981	85.7582	71.0619	81.2261
ENSDARG00000038141	atf4b	38.7291	174.685	93.5945	78.1347	81.2154
ENSDARG00000075559	ppm1g	39.8638	178.988	91.4686	79.104	81.2131
ENSDARG00000007098	itm2ba	26.6263	177.491	76.1231	72.2134	81.1891
ENSDARG00000111044	CR450764.8	4.16652	0	91.4053	69.1588	81.1682
ENSDARG00000044588	emp2	30.3105	188.047	94.5244	75.2587	81.1119
ENSDARG00000040158	cdc42l	27.6498	196.982	81.332	79.4812	81.0842
ENSDARG00000038205	her2	18.4445	143.686	65.7435	66.5985	80.953
ENSDARG00000003750	pfas	26.7869	112.63	86.5177	71.0325	80.9292
ENSDARG00000035678	zgc:91910	26.2803	174.846	69.8671	80.6055	80.8114
ENSDARG00000052975	ubqln4	30.1184	128.306	80.3577	78.4716	80.7828
ENSDARG00000102015	CABZ01037298.1	36.3958	92.1595	90.6045	72.9468	80.7382
ENSDARG00000041314	ndufb9	19.4263	169.441	79.7945	67.9452	80.6253
ENSDARG00000098237	fbn2b	24.3135	74.1948	82.9834	72.233	80.4696
ENSDARG00000092873	zgc:193541	45.3734	243.009	81.5063	89.6595	80.3565
ENSDARG00000095268	si:dkey-261h17.1	26.0283	152.772	75.6716	75.3857	80.3104
ENSDARG00000063100	psmd14	23.6731	157.661	70.8192	72.082	80.2046
ENSDARG00000097057	fxyd6l	27.1755	238.368	83.3561	69.6179	80.151
ENSDARG00000070922	cnbpb	24.1714	258.236	82.2789	64.6555	80.1452
ENSDARG00000033597	api5	28.9628	166.198	78.9326	74.7701	80.1231
ENSDARG00000015392	dhx15	33.7035	146.444	78.8524	70.5458	80.0018
ENSDARG00000043457	gapdh	31.1044	226.655	83.8588	75.2311	79.9849
ENSDARG00000035858	cnn2	31.2897	201.367	70.6693	66.4169	79.9348
ENSDARG00000095896	pou3f3b	28.3637	122.279	66.7053	71.353	79.7724
ENSDARG00000105177	ilf3b	33.4114	140.441	78.0728	70.3012	79.7451
ENSDARG00000005774	ddx3xb	29.6957	150.86	80.6454	69.8	79.6782
ENSDARG00000035325	srsf7a	30.249	168.529	81.3779	73.0317	79.6578
ENSDARG00000074624	si:ch211-198a12.6	29.0434	155.55	80.6934	71.3286	79.6566
ENSDARG00000092644	ago1	27.3991	41.7701	77.1156	63.0304	79.1465
ENSDARG00000059070	gars1	29.261	166.103	80.6266	66.5871	78.9494
ENSDARG00000099420	nme2b.2	39.6719	215.392	103.983	89.5489	78.8358
ENSDARG00000045269	pts	26.5169	207.392	88.0158	75.1044	78.6097
ENSDARG00000026180	prpf8	29.3552	114.307	81.2855	73.6436	78.2553
ENSDARG00000033789	ndufb7	31.9573	207.832	76.2404	56.8338	78.1961
ENSDARG00000079639	PRRC2B	28.5971	77.9193	75.8213	62.8517	78.1854
ENSDARG00000040031	tardbp	27.4204	236.19	84.4317	75.5076	77.9167
ENSDARG00000058128	msna	33.3917	226.303	76.2498	68.506	77.9165
ENSDARG00000116649	ube2e1	25.6947	135.256	73.3998	58.4912	77.9132
ENSDARG00000074656	ctss2.1	27.9651	193.57	92.5961	70.9746	77.7214
ENSDARG00000094041	krt17	20.31	176.483	76.8558	68.3698	77.7188
ENSDARG00000035329	capns1a	37.6231	192.341	80.4622	79.481	77.6392
ENSDARG00000114870	CABZ01078594.1	77.3411	165.688	73.4038	71.8295	77.5179
ENSDARG00000036834	krt92	27.9126	202.409	93.8063	85.676	77.4932
ENSDARG00000113296	LO017722.1	23.2855	62.3558	76.0822	49.2996	77.4826
ENSDARG00000054616	cldni	21.0078	246.648	83.3486	84.2102	77.3175
ENSDARG00000091419	nrarpa	23.3683	123.936	68.2547	64.6472	77.2227
ENSDARG00000003570	hsp90b1	25.9669	175.382	85.4703	74.0478	77.1687
ENSDARG00000070475	khdrbs1b	33.7629	157.956	83.8573	79.5091	77.1339
ENSDARG00000006837	mycn	29.3449	150.314	85.6655	73.7116	76.8824
ENSDARG00000037539	tnnc1b	32.5647	258.905	78.644	75.54	76.7509
ENSDARG00000018192	ubr5	28.0302	80.3101	76.2288	66.6412	76.5354
ENSDARG00000068401	yap1	27.9527	111.5	70.0748	65.5379	76.4815
ENSDARG00000074849	rac1a	26.0393	182.476	85.3561	71.2177	76.4417
ENSDARG00000015315	psmc5	18.2797	230.161	91.2591	73.0279	76.405
ENSDARG00000057062	si:dkey-157g16.6	29.1975	98.0627	83.1733	73.8159	76.373
ENSDARG00000016754	tbca	33.0969	147.716	62.6524	50.1405	76.3125
ENSDARG00000113540	CR450764.11	4.1806	0	52.6868	57.0009	76.131
ENSDARG00000016782	huwe1	30.2172	63.6273	76.1636	70.0375	75.989
ENSDARG00000070913	sox2	20.3058	138.911	73.8731	64.0818	75.8781
ENSDARG00000040334	mat2aa	24.7086	116.838	72.035	63.1525	75.8221
ENSDARG00000099312	jpt1b	23.7607	145.073	74.9731	60.8497	75.6714
ENSDARG00000038228	selenow2a	26.1823	208.582	70.5388	71.615	75.4777
ENSDARG00000011701	ctsll	23.463	218.413	79.096	65.9395	75.4447
ENSDARG00000018562	cope	22.649	184.317	87.4575	72.0151	75.4269
ENSDARG00000004261	tmed9	32.0138	181.586	85.06	89.7811	75.3506
ENSDARG00000101089	gart	21.1907	150.049	84.9143	61.6252	75.3501
ENSDARG00000079009	abca1b	28.0763	96.4156	77.8344	71.32	75.1759
ENSDARG00000027099	psmc4	14.9995	182.185	67.0954	67.8003	75.1688
ENSDARG00000037361	kdelr2b	18.1598	166.73	79.5164	67.1549	75.0756
ENSDARG00000041450	rab11a	30.6301	165.073	70.592	82.3913	75.0748
ENSDARG00000110700	COX7A2	58.9266	142.77	66.4703	84.4196	74.8663
ENSDARG00000005162	tpm3	35.7523	198.49	78.1264	72.7567	74.8018
ENSDARG00000056151	tyrp1b	20.111	162.046	72.4571	48.4332	74.7903
ENSDARG00000061328	cdon	34.4127	85.6242	81.097	73.6397	74.7648
ENSDARG00000088330	hbae1.3	4.52452	235.399	95.0353	33.5273	74.7295
ENSDARG00000010948	kif11	29.1837	161.306	80.7925	66.6165	74.7243
ENSDARG00000025703	dmgdh	27.9221	153.429	80.1734	68.4672	74.7128
ENSDARG00000018524	midn	24.0309	87.082	72.3545	68.2543	74.7066
ENSDARG00000040492	mthfd1b	24.2705	151.78	78.6712	61.5478	74.6624
ENSDARG00000018124	psmd3	25.4043	181.583	88.9341	78.4702	74.4619
ENSDARG00000041875	ube2v1	20.7801	182.839	64.0165	64.6731	74.3635
ENSDARG00000054807	sec13	28.5632	166.154	69.7987	65.2401	74.3581
ENSDARG00000102832	baz1b	34.0079	92.5351	70.6494	57.6413	74.2433
ENSDARG00000003153	nudt21	15.4553	169.098	69.7357	74.5183	74.1806
ENSDARG00000020219	dld	26.6837	114.556	82.3418	71.4024	74.0816
ENSDARG00000062152	chaf1a	32.7245	146.484	73.3815	65.398	74.0091
ENSDARG00000009342	txndc5	31.4738	146.1	70.4089	70.9914	73.7982
ENSDARG00000037867	atp5mf	24.8236	229.813	75.8938	66.2206	73.5898
ENSDARG00000063572	perp	23.4984	158.91	68.994	64.0336	73.353
ENSDARG00000039914	gapdhs	29.8285	150.626	75.5817	78.8141	73.268
ENSDARG00000009250	etfb	22.2885	222.714	75.7377	63.9502	73.2482
ENSDARG00000009871	snrpc	29.6882	165.198	59.839	70.3978	73.1518
ENSDARG00000037655	pls3	34.3036	128.744	73.3171	71.0673	73.0968
ENSDARG00000045132	vdac1	30.0646	182.641	71.0076	69.1516	73.0838
ENSDARG00000039185	nfyba	25.3668	161.174	74.1309	56.2279	72.8646
ENSDARG00000068214	ccni	28.9988	175.077	82.1984	72.5138	72.7929
ENSDARG00000010792	cdc25b	24.4312	65.8688	65.5257	66.4381	72.7548
ENSDARG00000017772	mdh1aa	21.8767	200.856	68.8152	71.8917	72.7084
ENSDARG00000101915	pin1	28.3133	166.931	78.5168	62.201	72.6496
ENSDARG00000043843	akap7	16.9225	105.199	63.1908	53.9211	72.5628
ENSDARG00000012519	hcfc1b	29.7532	57.6779	71.1661	62.6013	72.5346
ENSDARG00000045262	gsnb	24.4904	182.075	78.7249	75.33	72.4062
ENSDARG00000088087	kdm6ba	31.6197	81.9545	70.0767	61.973	72.3528
ENSDARG00000116452	CABZ01022569.3	4.16652	0	71.9574	59.279	72.3456
ENSDARG00000025789	chd4b	31.4913	130.797	77.6251	69.5174	72.2081
ENSDARG00000016516	rbm8a	36.9785	377.908	93.0823	90.0335	72.1497
ENSDARG00000101332	uba2	31.8445	151.707	79.8937	77.2808	72.0668
ENSDARG00000002240	psmb6	13.7604	221.469	72.0284	58.8493	72.012
ENSDARG00000097691	pclaf	20.2199	219.68	64.1782	45.5489	71.9304
ENSDARG00000104018	mtpn	29.8621	184.733	69.6932	66.4926	71.8699
ENSDARG00000059303	hnrnpl2	25.3577	156.182	73.5813	69.9003	71.7725
ENSDARG00000059298	spcs1	26.0517	203.062	64.6004	77.2187	71.7141
ENSDARG00000104901	ostc	25.224	175.395	75.4902	79.163	71.6347
ENSDARG00000099453	elof1	23.1019	222.48	78.2953	86.3382	71.4633
ENSDARG00000032405	ckap4	26.3016	198.045	77.5528	68.452	71.451
ENSDARG00000021550	rad23b	21.8522	181.285	73.7304	64.0307	71.3912
ENSDARG00000003486	ppp1caa	27.7774	119.703	78.3019	63.284	71.2746
ENSDARG00000024278	adh8b	21.8771	220.603	73.8369	63.8472	71.269
ENSDARG00000099425	CABZ01073265.1	15.3841	182.443	61.4854	62.1289	71.2597
ENSDARG00000018961	gtpbp4	24.1814	157.664	72.3845	62.0144	71.0181
ENSDARG00000036630	plp2	24.7682	147.959	61.362	67.2022	71.0049
ENSDARG00000058115	fgfr2	24.0283	81.7443	75.8055	66.3882	70.9595
ENSDARG00000059398	myef2	32.5412	196.111	71.1601	67.914	70.794
ENSDARG00000043608	eif4ebp1	29.6926	140.299	71.5449	46.1459	70.6909
ENSDARG00000037038	psmc6	23.782	198.638	73.2643	58.2726	70.5019
ENSDARG00000070472	arf5	22.489	180.669	74.0046	66.6586	70.4784
ENSDARG00000024478	mpc2	26.3676	180.871	64.9327	66.2969	70.4657
ENSDARG00000093448	mpc1	28.5201	158.809	70.2591	70.446	70.4568
ENSDARG00000051923	ccnb1	18.8525	155.06	67.2201	69.5393	70.304
ENSDARG00000044001	lgals3b	26.5486	190.994	73.3192	75.631	70.2709
ENSDARG00000042259	tgfbr1b	30.3235	73.0578	78.901	70.3745	70.2214
ENSDARG00000039576	fstl1b	27.4162	145.576	69.206	74.892	70.1291
ENSDARG00000017775	atp5mc3a	21.8656	177.752	72.0809	61.1652	70.0296
ENSDARG00000030411	crygn2	21.4442	171.793	77.7204	64.3095	69.9821
ENSDARG00000024047	tmem38a	31.9344	156.441	66.2484	62.5776	69.8753
ENSDARG00000010194	eif4bb	43.835	198.147	83.4891	64.8153	69.7757
ENSDARG00000035751	ipo7	23.8187	109.003	72.733	60.1747	69.7621
ENSDARG00000015239	prpf19	26.601	154.015	76.1701	60.348	69.7597
ENSDARG00000052063	col4a5	26.0719	147.482	76.4173	73.8691	69.7399
ENSDARG00000034195	top2b	27.3629	121.845	74.4867	68.2579	69.7146
ENSDARG00000010487	sae1	20.1486	161.545	63.4815	58.2283	69.6856
ENSDARG00000103732	plp1a	22.9343	149.915	61.2046	62.5107	69.6782
ENSDARG00000053217	cox7a2a	29.9083	220.965	77.6537	64.2711	69.6642
ENSDARG00000002970	ss18	24.9272	122.833	58.1759	56.6455	69.6239
ENSDARG00000078654	tpx2	20.9253	134.88	74.3914	54.7167	69.5596
ENSDARG00000102883	sptbn1	27.5803	73.682	72.9739	59.7087	69.3719
ENSDARG00000098852	smdt1b	16.1759	181.777	63.2344	50.3435	69.3615
ENSDARG00000099194	CABZ01058261.1	46.0003	176.363	79.7508	61.7308	69.3615
ENSDARG00000001241	puf60b	36.8712	173.127	78.5069	76.6514	69.3048
ENSDARG00000071031	snx1a	26.2928	159.637	68.6869	62.5979	69.1449
ENSDARG00000042236	atrx	25.6438	106.277	70.3551	62.159	69.0829
ENSDARG00000032083	dpysl2b	23.1245	98.4444	65.0392	62.5667	69.055
ENSDARG00000070828	actl6a	25.0836	141.196	72.4792	75.7652	69.049
ENSDARG00000103554	notch1a	22.8831	75.0022	73.3892	60.3	69.0249
ENSDARG00000088318	ubap2a	36.3787	93.2984	69.8232	65.042	69.0207
ENSDARG00000026655	tspo	11.9241	116.575	63.6972	53.4082	69.0149
ENSDARG00000093957	si:dkey-251i10.2	25.5922	141.673	48.485	52.6534	68.8552
ENSDARG00000013628	cd164	24.8685	120.251	68.5633	68.6009	68.808
ENSDARG00000013144	atp1b1a	29.9639	130.515	63.3058	70.1168	68.7918
ENSDARG00000104484	itgb1b	25.335	77.2333	67.6273	62.8915	68.7353
ENSDARG00000006527	brd3a	28.4266	103.792	56.7694	56.7408	68.7273
ENSDARG00000109510	lsm12b	17.5599	159.642	64.1246	52.6608	68.6796
ENSDARG00000033172	nr2f5	25.3363	102.925	71.8954	60.7937	68.6376
ENSDARG00000022978	tmpob	24.2526	119.729	70.3474	62.301	68.4732
ENSDARG00000102674	ckap5	24.8277	100.583	74.0346	66.0728	68.4582
ENSDARG00000078041	xpo1a	30.1579	96.3092	66.5583	60.8238	68.4407
ENSDARG00000103759	fahd2a	20.2739	176.661	72.9014	67.6601	68.3701
ENSDARG00000004174	cnot1	24.9046	79.4132	71.3605	60.0789	68.343
ENSDARG00000021811	calm1a	22.2783	195.246	64.9134	63.2325	68.3314
ENSDARG00000006200	eif4g1a	25.8664	87.8963	66.4329	57.52	68.2981
ENSDARG00000068820	h2az2a	30.9592	194.374	90.1045	69.0934	68.2556
ENSDARG00000005926	ak2	14.1424	170.422	70.7794	61.4808	68.2116
ENSDARG00000031427	calm2a	20.7027	114.299	73.3535	63.3164	68.1483
ENSDARG00000076838	apom	25.6026	165.416	64.3995	62.3962	68.0681
ENSDARG00000010791	dla	18.7222	119.207	67.0379	58.2301	67.9926
ENSDARG00000099966	polr2a	23.2912	83.8364	72.0063	62.3119	67.8299
ENSDARG00000044601	rtn4a	25.1657	144.243	66.8335	52.7291	67.805
ENSDARG00000039605	mat1a	20.6489	151.592	68.8443	61.7872	67.6682
ENSDARG00000040725	zgc:114130	28.5107	87.783	63.7489	58.8825	67.5772
ENSDARG00000004173	copa	17.6902	116.138	70.4525	60.3844	67.5472
ENSDARG00000013755	actn3a	26.5793	137.269	68.9438	56.9485	67.5382
ENSDARG00000044565	ola1	22.1172	184.874	68.9098	54.7397	67.4399
ENSDARG00000034013	rgmd	25.9311	122.732	69.5264	64.3489	67.4235
ENSDARG00000109929	CABZ01058721.1	26.7719	68.8471	49.2907	51.1388	67.3977
ENSDARG00000055026	ptch2	21.674	60.3815	70.2217	61.5219	67.3843
ENSDARG00000007294	aco2	28.3252	139.377	72.7169	66.1164	67.3262
ENSDARG00000030367	metrn	24.2866	123.584	63.1585	61.0172	67.2631
ENSDARG00000056438	her9	22.3397	99.1962	61.0748	51.0808	67.2397
ENSDARG00000028889	ndufb10	40.517	216.354	88.2559	73.0575	67.2061
ENSDARG00000078092	limd2	15.7183	68.3307	58.6941	47.4369	67.1722
ENSDARG00000018958	nrarpb	29.5256	118.67	81.2937	76.6589	67.1106
ENSDARG00000054272	caprin1b	22.8344	124.611	64.8488	60.5063	67.1101
ENSDARG00000026476	tia1l	22.8247	166.93	63.9229	71.6332	67.0954
ENSDARG00000044422	acvr2ba	23.2919	22.6188	68.019	58.7712	67.0256
ENSDARG00000012820	nop56	23.5102	185.732	71.2424	56.8545	67.0094
ENSDARG00000017841	cand1	22.8304	102.549	71.6018	69.4952	66.9203
ENSDARG00000076120	foxp4	26.6833	55.8027	64.5388	58.3833	66.8436
ENSDARG00000056621	ctcf	24.9343	117.644	73.6222	62.5965	66.798
ENSDARG00000038835	ppid	37.3311	172.432	65.1821	65.981	66.7523
ENSDARG00000006242	ptp4a1	24.769	156.535	62.6624	63.1382	66.7144
ENSDARG00000099256	pum1	22.5441	96.522	67.4616	62.4282	66.7015
ENSDARG00000004049	marcksa	18.1159	118.615	58.2157	60.3053	66.6884
ENSDARG00000018574	sf3b4	25.7989	109.245	63.9475	56.9564	66.6854
ENSDARG00000052082	gabarapb	26.861	157.326	71.3358	68.6356	66.6848
ENSDARG00000104066	dnaja2a	28.5201	189.116	61.6308	63.5579	66.6544
ENSDARG00000058504	ap1s2	24.6691	176.758	63.1754	63.6347	66.6375
ENSDARG00000077353	rerea	26.8794	29.8875	57.8073	51.824	66.4921
ENSDARG00000053956	sptbn2	25.2609	63.567	65.8456	58.3439	66.4806
ENSDARG00000104953	stt3a	23.2618	127.686	69.5888	58.5023	66.4223
ENSDARG00000058328	lsm7	23.1428	199.461	59.0948	60.5262	66.3008
ENSDARG00000055945	asph	29.089	155.704	72.4879	62.3019	66.0669
ENSDARG00000032430	ppp2r1bb	18.4024	151.906	75.0159	63.5153	65.9843
ENSDARG00000025301	gfap	18.6716	155.894	67.5432	53.4064	65.8293
ENSDARG00000099664	selenof	15.404	165.983	68.3058	63.9217	65.7799
ENSDARG00000071670	tma7	40.7633	334.532	77.9199	70.1933	65.7649
ENSDARG00000057912	eif1axb	27.9266	204.885	72.4177	60.7022	65.7052
ENSDARG00000013031	mta2	27.0889	93.3584	61.4305	63.2394	65.6857
ENSDARG00000077126	snrnp70	43.9172	207.734	75.1632	67.2559	65.6776
ENSDARG00000013443	atp6v1ba	21.3774	145.717	65.9924	73.7322	65.6366
ENSDARG00000007216	abce1	24.6669	155.415	71.6989	65.138	65.5278
ENSDARG00000005560	ywhah	24.4301	147.817	73.0731	61.7718	65.4553
ENSDARG00000008706	paip2b	19.7069	173.916	62.1693	54.3838	65.3282
ENSDARG00000035043	pfdn5	34.2786	177.031	64.0004	54.3579	65.3266
ENSDARG00000061735	hnrnpm	28.6306	145.672	63.4782	61.2224	65.3024
ENSDARG00000100826	hif1al	23.8512	127.473	62.9776	59.0521	65.1614
ENSDARG00000056160	hspd1	23.6896	163.291	68.7576	67.1531	65.1204
ENSDARG00000104431	slc1a3a	23.5075	134.432	68.6485	67.8907	65.0932
ENSDARG00000092155	apoc2	28.5201	156.817	63.1804	60.2481	65.0887
ENSDARG00000020482	nono	25.9444	119.545	68.0106	61.3832	65.0421
ENSDARG00000098240	meis2a	22.8366	73.0295	56.7944	48.6513	64.9792
ENSDARG00000025554	wdr83os	28.5336	144.202	77.1073	62.3185	64.8721
ENSDARG00000020711	rrm2	19.2089	242.112	104.054	103.684	64.8658
ENSDARG00000020708	mdkb	29.249	176.017	75.6136	65.3551	64.7934
ENSDARG00000102798	mcm2	27.4603	124.06	71.6155	60.4639	64.7004
ENSDARG00000017741	g3bp1	28.6345	126.833	66.1728	61.5752	64.6758
ENSDARG00000053810	hnrnpc	22.2255	166.209	59.9021	53.552	64.6731
ENSDARG00000095556	CR318588.4	17.6465	186.489	59.7166	65.3812	64.4571
ENSDARG00000093406	C19H6orf62	27.1193	131.743	61.7313	59.4614	64.3477
ENSDARG00000104034	arid3b	30.6707	90.7292	63.6427	55.0858	64.3024
ENSDARG00000015790	atp1b3a	22.9404	134.508	64.2468	55.4433	64.2703
ENSDARG00000005023	fkbp9	25.4689	162.246	60.4739	60.7212	64.2477
ENSDARG00000058538	alcamb	20.5037	141.034	68.1189	66.7322	64.1885
ENSDARG00000008030	myl9b	20.9242	117.188	59.3816	60.0358	64.1567
ENSDARG00000000103	myh10	27.4065	99.4491	63.0644	53.491	64.1421
ENSDARG00000076509	polr2d	18.1682	144.412	41.4593	44.2779	64.1188
ENSDARG00000029663	rab1ab	19.143	164.511	70.8442	52.2826	63.988
ENSDARG00000038075	cyc1	18.7036	147.027	68.7154	51.5042	63.8791
ENSDARG00000089681	btf3l4	18.3838	129.667	64.357	57.215	63.7441
ENSDARG00000097445	si:dkey-195m11.8	22.0496	116.496	65.3681	57.584	63.7256
ENSDARG00000055639	ruvbl2	19.516	121.667	48.5835	51.8475	63.6714
ENSDARG00000023963	tpm4a	29.327	158.163	63.7701	52.7921	63.4633
ENSDARG00000001676	gpm6bb	16.6381	77.772	66.7399	57.9464	63.4162
ENSDARG00000026072	pdcd5	30.9687	185.606	81.3102	69.6095	63.3905
ENSDARG00000020467	safb	30.013	179.437	66.8124	56.7975	63.3896
ENSDARG00000052816	shmt1	26.7312	191.802	76.0806	64.932	63.2301
ENSDARG00000089976	spcs3	22.5813	150.312	63.2413	55.3307	63.1172
ENSDARG00000018914	hnrnpk	21.8359	108.489	55.2188	53.9082	63.0937
ENSDARG00000045618	clta	25.8234	157.469	54.2407	46.2313	62.9927
ENSDARG00000020101	psmc2	11.8986	190.203	64.2663	64.9942	62.9885
ENSDARG00000027590	sept2	18.8391	159.583	61.5541	68.6034	62.9151
ENSDARG00000043128	cldne	11.8815	133.405	62.6685	53.5304	62.8978
ENSDARG00000027824	top1mt	27.4991	97.835	64.1782	58.6862	62.8877
ENSDARG00000101074	glud1b	17.6846	130.5	62.1266	60.6946	62.872
ENSDARG00000039173	ctslb	28.3947	223.557	73.109	68.4165	62.8412
ENSDARG00000007526	ndufs2	32.626	126.892	52.2128	54.7996	62.8351
ENSDARG00000069100	aldh9a1a.1	21.7445	197.374	74.0458	63.5728	62.7873
ENSDARG00000045373	pabpn1	20.1622	129.517	58.6884	49.6356	62.6173
ENSDARG00000008502	pno1	21.2656	132.489	56.7205	57.6296	62.6133
ENSDARG00000074306	ctslb	29.7604	179.956	73.9369	50.0813	62.6113
ENSDARG00000099999	tcf3b	25.0419	77.8184	56.9152	52.8715	62.5712
ENSDARG00000008237	sars1	25.0519	146.351	57.736	49.1939	62.5518
ENSDARG00000007989	nedd8	32.1663	149.836	75.0708	62.814	62.5031
ENSDARG00000016484	dkc1	27.8299	161.182	62.5334	52.1791	62.493
ENSDARG00000103101	si:ch211-235e9.6	11.565	175.864	53.9816	42.8491	62.4469
ENSDARG00000052907	bcl7a	22.9047	102.381	56.5506	56.0992	62.2853
ENSDARG00000005915	tcf3a	23.1375	44.1042	62.3782	55.3376	62.1714
ENSDARG00000014717	dync1h1	21.0333	47.563	59.6693	54.4468	62.0564
ENSDARG00000045516	itih2	21.2504	119.183	65.8904	53.9891	62.0328
ENSDARG00000030756	dnmt1	26.0331	107.616	65.24	63.8284	61.9758
ENSDARG00000060977	zgc:153018	16.6043	143.757	62.5465	66.8301	61.9304
ENSDARG00000009950	edf1	39.2278	200.545	70.4665	74.6966	61.9212
ENSDARG00000075754	mri1	20.348	68.9046	65.0771	43.7823	61.9175
ENSDARG00000101710	arid1aa	21.0792	51.6906	54.5043	51.7819	61.9115
ENSDARG00000004713	mad2l1	24.1247	185.666	69.5509	58.0468	61.9021
ENSDARG00000045843	apex1	20.5989	153.956	51.6353	53.1414	61.8732
ENSDARG00000019398	psma6a	18.983	192.444	58.148	66.1134	61.8024
ENSDARG00000109164	CABZ01045617.1	20.8326	0.132827	68.8781	57.6323	61.7584
ENSDARG00000057583	prrc2c	28.8045	42.6115	67.1586	55.012	61.6546
ENSDARG00000074335	boc	28.0459	84.618	61.1319	57.5632	61.6283
ENSDARG00000008247	vezf1a	26.883	64.9191	55.29	49.3036	61.55
ENSDARG00000012341	capn9	24.5822	122.785	63.8655	51.6914	61.4813
ENSDARG00000001558	kifc1	21.2688	120.383	65.206	61.609	61.4138
ENSDARG00000059367	mfap2	20.0205	115.613	45.3895	48.0386	61.3696
ENSDARG00000102571	metap2b	24.6446	162.703	59.9564	48.4772	61.357
ENSDARG00000104451	slc39a7	24.8485	128.805	51.0333	53.398	61.2987
ENSDARG00000003469	neurod4	16.9859	99.1554	51.3882	53.7037	61.2785
ENSDARG00000103459	evplb	22.2201	92.3452	67.6982	56.4014	61.2521
ENSDARG00000011510	rcc2	20.902	145.901	62.4971	50.1023	61.1943
ENSDARG00000031216	ssu72	20.1008	117.267	57.4672	46.9192	61.1852
ENSDARG00000100452	nop53	31.0334	165.911	69.1676	59.3301	61.1135
ENSDARG00000019529	parp1	25.5739	140.881	57.8947	57.6098	61.0574
ENSDARG00000021702	pdcd4a	18.0681	118.791	58.4468	51.3131	61.037
ENSDARG00000043180	gpd1b	23.6834	148.199	70.2758	51.6463	60.8961
ENSDARG00000015123	dnase1l4.1	24.9991	170.231	56.5935	56.315	60.8762
ENSDARG00000018461	zgc:56095	21.8742	159.392	82.1675	63.6014	60.8762
ENSDARG00000103962	add1	28.2817	75.735	58.0343	47.1337	60.7906
ENSDARG00000082084	NC_002333.14	17.9342	89.1904	100.453	85.0525	60.7611
ENSDARG00000018904	cstf3	24.4447	120.51	54.6818	55.2302	60.7469
ENSDARG00000037397	ssrp1a	35.5372	172.202	58.4515	66.2101	60.7377
ENSDARG00000075954	serpinh1a	20.0686	106.864	59.6792	51.4253	60.7273
ENSDARG00000055524	rnf7	17.0684	122.756	53.3785	40.4732	60.7192
ENSDARG00000018989	hspa4b	29.1892	166.868	64.8605	66.7775	60.5895
ENSDARG00000044573	cdc42	15.2275	117.364	58.3248	52.5691	60.3158
ENSDARG00000073710	usp7	21.0721	47.8299	59.3423	56.9415	60.3117
ENSDARG00000075016	apobb.2	22.4773	90.143	58.8659	57.3233	60.3093
ENSDARG00000069619	atf7ip	17.5969	88.9244	61.9997	53.3358	60.2193
ENSDARG00000007377	odc1	19.298	110.009	60.7184	52.2571	60.1352
ENSDARG00000087093	si:ch211-157c3.4	22.3564	139.846	66.8418	61.2508	60.1343
ENSDARG00000010641	slc20a1b	15.2295	98.5499	52.4108	52.4858	60.1242
ENSDARG00000009544	cldnb	24.5927	107.337	62.6129	51.6884	60.123
ENSDARG00000095897	atp5f1e	10.1339	149.47	61.4919	54.7346	60.0838
ENSDARG00000093584	zgc:193505	43.6383	237.294	80.7481	61.9014	60.0628
ENSDARG00000098313	nadka	21.9467	60.7082	66.98	48.0378	60.0565
ENSDARG00000099943	mapre2	25.4048	96.8735	58.1429	46.638	60.0418
ENSDARG00000100553	lsm14ab	20.5931	85.3448	54.6146	50.3109	59.9912
ENSDARG00000021948	tnc	25.6922	79.8281	66.1038	56.0004	59.9765
ENSDARG00000008255	cnot6a	22.5307	69.8379	67.4141	55.6519	59.942
ENSDARG00000080329	NC_002333.3	17.678	40.5767	74.2633	62.8781	59.8931
ENSDARG00000057867	lasp1	24.5686	139.832	63.8921	61.2305	59.8809
ENSDARG00000087647	sept7a	27.0537	96.4039	62.905	54.9441	59.8325
ENSDARG00000111557	CU570791.5	0	0	42.6419	83.6967	59.7926
ENSDARG00000043976	etf1b	21.8828	128.79	56.2339	50.6063	59.7796
ENSDARG00000016830	rimkla	20.5477	117.495	62.9723	51.7687	59.7688
ENSDARG00000037188	rpa2	24.1455	159.626	53.534	49.6507	59.7561
ENSDARG00000004189	cbx1a	17.2623	136.226	59.1647	54.9671	59.7379
ENSDARG00000007141	psmc3	23.9508	199.539	68.0082	61.1314	59.7321
ENSDARG00000105037	snrpf	47.6709	315.343	66.7536	71.827	59.7248
ENSDARG00000062948	wasf3b	20.2862	87.827	57.5063	45.1703	59.7195
ENSDARG00000011553	atp5pb	22.812	164.808	58.476	46.3335	59.7075
ENSDARG00000012066	dcn	27.4562	104.298	64.3031	58.8233	59.5667
ENSDARG00000109678	dap1b	9.06562	145.66	50.7783	10.7484	59.5091
ENSDARG00000053668	stag2b	22.0017	72.003	61.1865	51.9521	59.5083
ENSDARG00000003860	cbx3a	23.482	169.493	63.6956	50.4285	59.4803
ENSDARG00000009484	arf1	15.5502	118.047	54.8911	58.0467	59.4756
ENSDARG00000056181	ncam1a	22.4476	48.1686	60.2172	58.2763	59.4435
ENSDARG00000003429	hnrnpdl	14.8279	149.29	56.9424	45.1494	59.3711
ENSDARG00000010710	msi1	26.8092	120.373	58.397	57.1583	59.3581
ENSDARG00000052966	nmt1a	27.9373	113.162	62.5162	47.0055	59.3313
ENSDARG00000074340	serf2	20.5465	258.313	69.7484	65.8836	59.328
ENSDARG00000058203	smc1al	34.4592	137.367	60.0347	54.3873	59.3035
ENSDARG00000010113	ndufb8	25.1321	162.071	56.9783	61.0132	59.2994
ENSDARG00000042221	mthfd1l	22.3779	97.4725	54.1503	52.2488	59.2731
ENSDARG00000040564	hnrnpul1	24.6031	153.092	68.9033	58.3398	59.2605
ENSDARG00000101127	map1lc3b	22.4868	138.16	58.8418	56.5533	59.1593
ENSDARG00000017762	srrt	30.2217	125.457	61.3823	51.8104	58.9789
ENSDARG00000023028	cdv3	25.0797	147.841	60.3943	58.1185	58.8999
ENSDARG00000036438	ndufv1	18.7639	116.508	57.2663	45.3495	58.8859
ENSDARG00000021346	pdhb	23.2751	168.285	68.4433	58.4102	58.8135
ENSDARG00000014313	atp5pf	7.22251	133.545	56.1871	50.4275	58.7958
ENSDARG00000031483	col9a1b	32.0351	182.885	66.3295	55.5113	58.7898
ENSDARG00000006624	ppp2r2ab	26.3625	71.6043	59.5569	55.9482	58.7256
ENSDARG00000060041	lig1	23.6302	167.237	59.204	50.2648	58.7199
ENSDARG00000042484	tle2a	23.4757	102.233	50.8856	54.332	58.6985
ENSDARG00000054355	dcaf7	20.2157	120.611	57.2183	42.3267	58.6544
ENSDARG00000105590	si:cabz01007794.1	31.5843	69.3982	63.8842	54.7303	58.6486
ENSDARG00000010478	hsp90aa1.1	31.3336	145.024	61.7978	56.7711	58.4993
ENSDARG00000105293	srsf4	23.5288	165.681	65.3364	59.3387	58.4358
ENSDARG00000052182	rbfox2	17.7644	113.36	56.2784	61.6169	58.425
ENSDARG00000022995	clic4	20.3554	87.2739	62.3855	59.8792	58.392
ENSDARG00000055080	rbm4.2	26.3375	95.485	62.413	58.1289	58.3438
ENSDARG00000078113	atp5mea	19.9948	113.887	33.1837	51.3636	58.3339
ENSDARG00000100020	pim1	20.4002	99.5034	60.5954	58.8181	58.3166
ENSDARG00000009534	wls	26.7427	122.766	58.7817	61.3957	58.2751
ENSDARG00000054578	arl6ip1	15.7973	145.544	51.6156	51.8967	58.2604
ENSDARG00000080745	CU672266.1	0	0	45.3022	71.9194	58.2294
ENSDARG00000023111	plg	19.0907	121.087	68.0792	53.8696	58.2114
ENSDARG00000031907	ptbp1b	25.0938	106.754	61.3871	57.8904	58.1298
ENSDARG00000070426	chac1	15.9672	118.279	50.138	49.9091	58.0928
ENSDARG00000043631	bcas2	16.7224	154.386	52.0364	45.6008	58.072
ENSDARG00000011740	u2af2b	27.8722	126.41	56.428	50.1659	58.024
ENSDARG00000012593	col5a1	21.5299	83.5893	60.2368	53.1038	58.0183
ENSDARG00000103747	cav1	16.7866	109.049	55.1436	54.8259	57.9462
ENSDARG00000042684	serpinc1	24.5041	114.052	57.665	53.263	57.9411
ENSDARG00000013804	capns1b	13.7942	150.396	43.4611	52.1307	57.9319
ENSDARG00000005454	tacc3	25.9581	106.681	65.2552	57.376	57.479
ENSDARG00000004427	dpy30	17.678	169.07	77.0138	67.5357	57.3975
ENSDARG00000043856	amd1	20.2827	93.1106	56.8036	49.3742	57.3867
ENSDARG00000057782	baz2ba	22.4318	48.0686	55.3435	44.4926	57.3564
ENSDARG00000103386	CR407701.1	6.59977	42.9211	35.4264	37.1679	57.2977
ENSDARG00000020311	cnih1	17.2086	83.9862	52.089	48.5342	57.1988
ENSDARG00000024160	hao1	29.261	187.047	66.0874	69.3849	57.1634
ENSDARG00000055900	zswim5	21.6575	70.0059	55.2749	51.4729	57.1355
ENSDARG00000055930	zc3h7bb	21.9767	75.0189	55.0775	47.7026	57.1316
ENSDARG00000044972	bcap31	16.8416	127.323	51.6587	53.2474	57.0595
ENSDARG00000057854	sap18	26.3744	127.62	53.9008	45.6373	57.0554
ENSDARG00000037998	flot1b	14.4246	162.202	61.2084	60.8939	57.0158
ENSDARG00000054907	cox7a2l	26.1698	136.584	63.6935	55.4061	56.9979
ENSDARG00000045367	tuba1b	21.0002	154.426	49.374	54.4074	56.985
ENSDARG00000027109	zfr	21.4949	83.0254	60.4143	49.7364	56.9678
ENSDARG00000041339	zgc:92380	28.9126	142.959	58.705	43.7061	56.9369
ENSDARG00000017960	sfxn2	14.788	139.62	56.0485	56.8067	56.8655
ENSDARG00000045143	hbbe2	16.7791	174.113	62.6553	47.2474	56.8477
ENSDARG00000045928	psma4	26.4925	182.754	64.6214	57.2474	56.8219
ENSDARG00000010873	DDX17	17.9501	122.203	56.5976	59.0684	56.7814
ENSDARG00000101631	etfa	14.6308	167.618	72.6048	61.1695	56.7438
ENSDARG00000078904	brd4	29.0976	35.3268	59.1374	50.9096	56.7366
ENSDARG00000076290	calr	22.159	135.632	55.8526	52.2524	56.7232
ENSDARG00000016855	sf3b5	15.3585	159.477	62.4713	49.4254	56.6807
ENSDARG00000030155	ssbp3b	24.6107	89.8833	51.3346	56.0783	56.6732
ENSDARG00000073944	si:ch73-386h18.1	21.1502	44.4685	57.2429	47.8772	56.6683
ENSDARG00000097478	qkia	23.1423	86.7501	52.4477	56.1702	56.6473
ENSDARG00000013004	tdg.1	17.5072	118.43	56.0064	57.7142	56.6018
ENSDARG00000002659	mapre1b	16.3552	123.98	61.777	54.1457	56.5836
ENSDARG00000090850	serpina1l	26.1224	115.922	60.9654	46.457	56.5787
ENSDARG00000014047	cldn7b	17.3615	105.123	62.8741	58.5584	56.5391
ENSDARG00000033899	ap2m1b	29.5779	97.0999	57.1503	47.3013	56.5139
ENSDARG00000031511	psmb2	23.3483	129.082	63.2798	52.2389	56.4573
ENSDARG00000021107	sf3a2	12.6846	113.227	42.1032	48.0418	56.4056
ENSDARG00000056722	cd99l2	22.6348	130.395	56.1818	57.9348	56.3874
ENSDARG00000053301	insm1b	17.4053	76.0353	51.1038	37.6108	56.3536
ENSDARG00000019332	ndufb4	17.6322	155.141	54.618	49.4119	56.3437
ENSDARG00000079688	tnrc6a	23.9042	73.5648	59.7102	54.3676	56.3305
ENSDARG00000038882	smc4	26.2246	102.969	64.0287	54.1556	56.2631
ENSDARG00000070573	mapk3	23.443	78.3653	49.2409	50.9567	56.2595
ENSDARG00000017105	vaspb	17.9523	97.2664	53.2003	52.4691	56.2255
ENSDARG00000018049	sf3b2	28.1976	135.104	59.767	56.7241	56.1847
ENSDARG00000070656	si:ch211-69g19.2	23.5067	123.327	62.6978	49.1042	56.1752
ENSDARG00000080010	adh5	16.8107	183.642	71.928	59.7935	56.1639
ENSDARG00000103754	aspm	19.9039	69.9707	58.2166	49.85	56.1622
ENSDARG00000014244	rbmx	19.0514	118.476	52.9418	48.3273	56.1028
ENSDARG00000037618	ddit4	22.3397	68.0639	58.0955	54.3916	56.0894
ENSDARG00000029639	tomm70a	16.8659	86.5063	48.9841	37.7713	56.0836
ENSDARG00000052377	psmd12	16.4105	126.539	49.7893	52.5938	56.0334
ENSDARG00000110189	FP074902.3	18.8925	7.2274	44.0919	78.3976	56.0069
ENSDARG00000003641	tfg	17.8479	104.44	59.5499	60.7396	55.9898
ENSDARG00000018492	znf503	15.8903	69.9074	44.9659	40.0347	55.9395
ENSDARG00000007184	zbtb16a	23.604	86.0453	59.9212	52.5402	55.9148
ENSDARG00000056557	copb1	20.2159	91.8667	53.1853	44.6683	55.9089
ENSDARG00000019362	ptbp1a	18.0714	82.5204	57.5729	55.775	55.8808
ENSDARG00000013333	ndufa10	17.8725	164.093	57.9987	53.4795	55.8666
ENSDARG00000014159	mtdha	16.2823	126.026	52.6701	52.9756	55.8061
ENSDARG00000071691	uqcrc2b	15.0451	136.934	47.9873	52.0268	55.7515
ENSDARG00000062590	pleca	20.9674	59.5997	58.0391	48.8901	55.6731
ENSDARG00000014517	usp5	21.9645	111.94	56.9958	47.4486	55.6543
ENSDARG00000068265	tomm5	15.2302	161.683	56.8717	53.0433	55.6315
ENSDARG00000103566	tomm20b	26.0126	156.377	56.6618	58.7449	55.6064
ENSDARG00000078233	ctnnd1	23.1982	51.557	60.0188	49.7696	55.5783
ENSDARG00000101393	si:dkey-31g6.6	23.3208	152.222	55.1071	61.3475	55.5545
ENSDARG00000099510	cnn3a	19.1806	115.745	56.3164	52.084	55.5508
ENSDARG00000040045	cldn1	17.5942	126.388	72.0864	50.9912	55.4697
ENSDARG00000069142	aars1	11.3477	102.175	46.3788	39.3779	55.4423
ENSDARG00000003808	aqp3a	17.815	169.856	63.6451	60.116	55.4243
ENSDARG00000038099	gskip	17.5757	145.43	61.3761	49.7798	55.4113
ENSDARG00000109437	CU207255.1	5.45135	0	106.869	126.033	55.4077
ENSDARG00000044167	padi2	22.9732	116.785	63.5137	53.9511	55.3813
ENSDARG00000091138	actr3	14.3019	106.299	50.8622	43.6028	55.3772
ENSDARG00000032849	ndrg1a	17.2937	82.1458	47.9842	43.2856	55.336
ENSDARG00000008370	csnk1da	20.0192	110.204	51.4728	50.2864	55.3235
ENSDARG00000010878	cdkn1ca	20.8213	93.2151	48.5933	49.7058	55.2901
ENSDARG00000031775	ube2s	15.0096	91.8718	50.5987	46.4665	55.2669
ENSDARG00000042252	eif4h	21.1445	140.593	55.9274	56.4061	55.2208
ENSDARG00000001014	myh9b	23.6318	85.5403	61.5671	45.5298	55.0988
ENSDARG00000004785	cops2	20.3266	121.353	50.3139	46.7386	55.0411
ENSDARG00000110470	ptpro	17.5015	97.2783	56.2227	45.7723	54.9352
ENSDARG00000011611	actr1	21.4363	95.6109	48.6642	45.632	54.8823
ENSDARG00000055938	tspan14	22.312	100.457	42.4591	44.7676	54.8778
ENSDARG00000038743	copb2	22.4241	109.262	59.9088	50.5493	54.8556
ENSDARG00000042277	efnb3b	15.792	49.5385	55.1362	38.5699	54.8408
ENSDARG00000044182	stau1	22.9797	97.4335	52.2006	45.1816	54.8232
ENSDARG00000010266	igf2bp3	18.427	61.9905	48.5031	45.2714	54.7878
ENSDARG00000090872	si:dkey-276j7.1	17.0363	138.345	50.2421	47.7422	54.7677
ENSDARG00000031494	prrc2a	21.0772	66.0268	51.9132	45.4999	54.7362
ENSDARG00000098897	pds5b	23.1408	73.8885	57.5358	50.6618	54.7255
ENSDARG00000038785	abcf2a	21.0173	95.1104	61.493	59.5614	54.7076
ENSDARG00000016345	ncoa5	24.1765	99.7902	49.8907	46.0136	54.6967
ENSDARG00000035131	surf4l	12.0297	45.4066	46.0436	47.0669	54.682
ENSDARG00000019137	tram1	13.8809	121.348	52.793	54.8583	54.649
ENSDARG00000098355	atp5pd	13.0634	170.822	62.6384	60.8968	54.5691
ENSDARG00000012505	u2af2a	18.9819	82.6587	55.0458	53.8691	54.5615
ENSDARG00000070109	ncapg	15.2978	92.9997	48.5864	40.8091	54.505
ENSDARG00000019601	col12a1b	21.5959	41.8218	58.1312	50.2141	54.4963
ENSDARG00000101256	CABZ01085052.1	19.7239	34.1186	51.0357	42.4489	54.4765
ENSDARG00000086896	fubp3	13.7254	78.4846	53.6129	38.5417	54.4562
ENSDARG00000057456	ppp3ccb	18.8417	41.9759	46.0427	51.2486	54.4483
ENSDARG00000017591	fat1a	19.4543	43.8751	57.1233	49.7515	54.4151
ENSDARG00000038076	romo1	19.4569	183.602	53.28	64.5917	54.384
ENSDARG00000099439	serp1	18.8164	159.21	53.7306	55.1167	54.3752
ENSDARG00000023852	lsm4	16.5362	160.258	46.9544	37.5775	54.2739
ENSDARG00000056090	capza1b	21.9343	136.879	56.7365	49.8443	54.1869
ENSDARG00000042823	spcs2	26.612	145.268	55.8971	44.9005	54.1837
ENSDARG00000001244	srrm1	22.2792	78.4958	49.685	45.655	54.1654
ENSDARG00000096849	si:dkey-16p21.8	19.7386	167.866	63.7845	62.1066	54.014
ENSDARG00000003308	emc2	26.0076	123.885	56.3898	45.7553	54.0053
ENSDARG00000091697	BX324177.4	4.11115	0	69.0822	70.6769	53.9734
ENSDARG00000034240	capza1a	22.7332	129.63	68.4716	51.3631	53.9505
ENSDARG00000081931	CR385068.3	18.1979	3.48085	63.7063	70.1214	53.9478
ENSDARG00000100742	reep5	19.0532	137.338	54.2966	41.0185	53.9353
ENSDARG00000031795	abcf1	26.0588	169.471	53.7995	42.7788	53.9062
ENSDARG00000008936	sec11a	14.9692	157.48	55.8971	52.504	53.8857
ENSDARG00000098215	BICD2	23.121	39.8028	50.5881	37.6926	53.8548
ENSDARG00000026845	rhoaa	20.9494	144.671	53.1072	53.9584	53.8443
ENSDARG00000069583	zgc:114181	22.045	147.585	62.0821	56.4123	53.838
ENSDARG00000041203	drap1	21.5907	113.511	57.8755	50.4654	53.8172
ENSDARG00000062268	jarid2b	22.3924	3.64068	52.7826	48.2857	53.8171
ENSDARG00000056085	mob4	22.2765	126.977	52.5094	60.086	53.7744
ENSDARG00000034753	tspan3a	15.7856	104.499	39.4039	39.8728	53.7726
ENSDARG00000016783	srsf6b	23.6885	124.165	53.4696	49.0449	53.754
ENSDARG00000059738	ptprsa	18.6183	29.4253	53.3713	49.8342	53.6808
ENSDARG00000004906	stip1	22.8212	108.076	52.8934	41.9854	53.6562
ENSDARG00000052536	tia1	17.7504	114.746	63.577	47.8887	53.5417
ENSDARG00000005315	celf1	18.9204	68.5284	54.2705	42.8749	53.505
ENSDARG00000067729	arid3c	18.9687	47.7405	58.0167	42.3161	53.4846
ENSDARG00000087897	macroh2a2	25.0413	151.079	59.4162	51.6473	53.4669
ENSDARG00000012432	fam76b	23.3257	101.818	58.0675	65.593	53.4449
ENSDARG00000032976	cmlc1	15.5459	98.7231	37.7329	41.4711	53.3282
ENSDARG00000101322	tfr1a	15.6533	66.8418	59.6363	43.8892	53.2127
ENSDARG00000109769	LO017835.1	14.2237	58.0408	53.113	43.5649	53.2096
ENSDARG00000038473	ube2d3	18.6864	97.3001	37.3116	45.5409	53.1978
ENSDARG00000043257	ckbb	16.3236	108.081	46.3021	45.0344	53.1775
ENSDARG00000018328	rhocb	25.0913	116.494	49.5089	43.947	53.131
ENSDARG00000006124	kdm5c	23.6482	85.3505	58.3575	50.5598	53.1124
ENSDARG00000070043	dars1	22.6825	110.395	44.7025	44.0744	53.1002
ENSDARG00000025391	pfdn2	18.7595	125.077	54.1015	44.0861	53.059
ENSDARG00000076262	pou3f2b	22.3136	81.5999	52.0761	39.6831	53.0151
ENSDARG00000045167	dlgap5	19.3175	85.3473	51.2718	46.9292	52.9358
ENSDARG00000087015	CU539064.1	4.16652	0	33.0615	61.7489	52.9358
ENSDARG00000012141	papolg	15.2814	81.0808	48.9994	48.0518	52.8989
ENSDARG00000090387	onecut2	20.6392	21.6272	44.8177	35.6415	52.8245
ENSDARG00000002745	tdh	22.3387	109.902	50.1948	52.0464	52.8025
ENSDARG00000030694	atp6v1e1b	15.8171	144.866	52.5489	40.264	52.8005
ENSDARG00000061169	larp1b	22.0932	62.562	51.4497	45.6973	52.7827
ENSDARG00000006497	rtn1a	19.0043	138.729	58.1675	55.4061	52.7759
ENSDARG00000010745	dnaja2b	16.3721	119.175	46.4885	40.4398	52.7724
ENSDARG00000018907	kat6a	20.1587	46.4529	51.9369	42.814	52.7694
ENSDARG00000075593	trim71	21.7295	65.3935	52.0655	46.1826	52.7609
ENSDARG00000071060	naa10	20.3278	169.625	52.779	39.1643	52.7293
ENSDARG00000054906	ier5l	17.7017	103.271	51.6409	54.7642	52.711
ENSDARG00000083986	CT027646.5	13.8263	0	58.083	106.553	52.6992
ENSDARG00000068910	nos1	18.0794	35.915	53.3783	52.4261	52.674
ENSDARG00000052402	dnmt3ba	21.0208	92.0733	56.2087	53.9026	52.6549
ENSDARG00000017744	smc2	22.9482	118.904	52.3369	44.7723	52.6525
ENSDARG00000079727	selenop2	24.7028	130.826	50.0854	66.8137	52.6353
ENSDARG00000003213	naa15a	20.6418	79.6353	44.0919	40.4432	52.5991
ENSDARG00000091656	lsm8	5.91142	138.702	45.0678	40.8841	52.5733
ENSDARG00000002787	tle3a	16.9596	59.0748	50.9691	51.6803	52.545
ENSDARG00000015538	znf207a	24.8	85.143	53.13	47.1209	52.5142
ENSDARG00000054823	id3	20.1127	129.181	57.8098	48.947	52.4513
ENSDARG00000011925	spns1	18.0235	111.953	55.3472	45.2687	52.4265
ENSDARG00000090190	bcam	12.809	42.6098	43.4113	41.598	52.3593
ENSDARG00000068589	vimr1	31.328	157.798	48.7429	44.3654	52.3327
ENSDARG00000101289	slc29a1a	16.9358	79.0569	47.4305	44.1071	52.2211
ENSDARG00000063313	plbd1	17.3697	36.2446	55.0333	39.9396	52.1612
ENSDARG00000015567	zic1	25.712	72.2022	53.3683	43.4568	52.1284
ENSDARG00000103403	sar1b	23.2329	108.525	49.6556	44.2176	52.0439
ENSDARG00000041155	morf4l1	23.0813	125.327	56.9958	43.2555	52.0281
ENSDARG00000056483	ssbp4	17.7197	58.9351	48.5553	44.4892	52.0003
ENSDARG00000053404	zgc:56064	17.796	117.194	49.8395	46.7199	51.9489
ENSDARG00000058693	cast	18.1378	77.6938	52.1083	44.372	51.9304
ENSDARG00000021483	cdc14b	20.6472	90.0451	52.4705	47.5996	51.8818
ENSDARG00000099774	cyb5b	17.206	86.359	53.6484	54.6715	51.8818
ENSDARG00000041607	eif4ebp3l	20.5465	116.116	57.5424	38.2014	51.8132
ENSDARG00000057414	phb	23.8648	131.573	49.1438	48.2671	51.7227
ENSDARG00000062646	tet3	23.5747	48.1545	49.8709	45.2596	51.5683
ENSDARG00000026967	ap2s1	14.9995	108.18	50.2443	44.9823	51.5657
ENSDARG00000034823	copg2	19.9456	87.2713	51.9804	44.3398	51.5617
ENSDARG00000014685	esco2	18.5169	95.7314	47.9073	46.417	51.5326
ENSDARG00000100209	prpf39	19.8801	90.3901	48.6787	48.2998	51.4817
ENSDARG00000096257	si:ch73-367p23.2	26.5195	144.363	52.3574	48.8627	51.4503
ENSDARG00000100129	brd3b	22.2076	72.6848	51.1378	49.0027	51.4137
ENSDARG00000077664	zgc:110239	20.1725	125.403	53.2584	43.3495	51.2585
ENSDARG00000006008	dct	17.0292	113.789	60.6749	46.101	51.2045
ENSDARG00000020298	btg2	24.8606	101.172	48.217	51.8357	51.1902
ENSDARG00000058044	rab1ba	18.3327	93.4039	46.8695	45.6942	51.1713
ENSDARG00000043797	cdc5l	17.3226	87.1686	56.392	44.2358	51.1649
ENSDARG00000094673	rhoab	20.6566	130.387	42.1828	42.859	51.1216
ENSDARG00000056836	si:ch211-125o16.4	18.0718	60.3599	43.7988	43.2647	51.1211
ENSDARG00000061282	glg1a	20.3887	71.862	48.5989	40.9334	51.117
ENSDARG00000103824	hint1	17.5526	176.264	38.9166	28.6147	51.1056
ENSDARG00000012387	pdha1a	21.0902	122.148	54.0287	40.1243	51.0978
ENSDARG00000093628	s100a11	18.7494	134.231	41.2574	38.1079	51.0452
ENSDARG00000052073	blcap	16.845	110.541	45.3615	50.6975	51.0345
ENSDARG00000026801	stau2	19.2721	94.6552	49.3306	43.8562	50.9452
ENSDARG00000098059	fkbp3	24.0463	121.002	55.2566	42.7646	50.9181
ENSDARG00000003866	tm9sf2	25.2699	90.6657	51.6483	51.2959	50.9147
ENSDARG00000014013	lbr	15.6186	94.7182	53.3025	49.4819	50.8558
ENSDARG00000059279	tfap2a	19.2102	75.7861	47.6355	44.8403	50.8471
ENSDARG00000002949	ppp6c	20.2404	92.6498	50.1697	51.7187	50.8399
ENSDARG00000063649	tead3b	14.0475	32.4879	52.1572	45.4227	50.838
ENSDARG00000015314	zc4h2	14.4732	131.96	41.6595	46.4742	50.823
ENSDARG00000013655	tpd52l2b	22.4109	107.596	52.3034	47.6061	50.7771
ENSDARG00000101209	lamb1a	17.7835	75.9835	54.2245	42.7167	50.7632
ENSDARG00000057151	prep	13.7699	41.4396	49.7048	41.9032	50.7347
ENSDARG00000083266	CU929070.4	0	5.09027	12.4216	39.4396	50.7159
ENSDARG00000059646	nt5dc2	23.7744	100.803	51.4165	50.7373	50.678
ENSDARG00000102115	ndufc2	13.8006	184.782	57.9751	53.1775	50.6531
ENSDARG00000082753	NC_002333.17	64204.8	107.906	11.5278	7.70564	50.6449
ENSDARG00000060494	eprs1	19.8157	66.8312	54.3264	46.4477	50.6412
ENSDARG00000101722	larp1	22.1126	56.4495	51.8057	39.3258	50.6055
ENSDARG00000100741	cdc20	17.1274	86.4524	45.3022	40.3312	50.5729
ENSDARG00000016260	fxr2	22.302	91.7736	53.1744	49.6674	50.543
ENSDARG00000038159	tcf7l1a	20.0171	40.8918	50.0802	44.6175	50.5245
ENSDARG00000110291	CABZ01044731.2	19.8788	53.2332	32.4757	23.5688	50.5122
ENSDARG00000052061	col4a6	16.3902	92.1485	53.416	48.4078	50.51
ENSDARG00000002215	rtca	19.9371	88.7507	59.4312	40.5603	50.4683
ENSDARG00000025972	mcts1	9.68927	106.964	34.2427	43.4895	50.4134
ENSDARG00000005359	sucla2	11.7239	96.2039	51.1662	51.4303	50.3956
ENSDARG00000056666	sp8b	23.5419	72.5103	53.2522	45.8039	50.3613
ENSDARG00000055708	timm8b	19.8137	111.63	53.8088	29.8984	50.3468
ENSDARG00000006577	nadka	12.2723	43.0359	48.6906	43.6509	50.2409
ENSDARG00000102624	kif22	25.6357	81.1126	59.3309	48.1242	50.2125
ENSDARG00000101251	ldha	15.3123	108.911	43.6776	43.3691	50.1968
ENSDARG00000101277	znf207b	13.4367	102.071	52.8624	51.2063	50.1303
ENSDARG00000027397	vangl2	20.6876	75.2651	54.6861	46.0519	50.0642
ENSDARG00000002571	tmod2	18.4445	42.3361	37.1764	41.7483	50.0631
ENSDARG00000076439	ppp4cb	16.8829	92.0955	42.9044	41.8869	50.0496
ENSDARG00000101891	arid1ab	23.5193	46.7865	48.1961	42.8476	50.0451
ENSDARG00000069463	alox12	19.2761	91.2553	46.2726	42.8515	50.0011
ENSDARG00000054320	ap2a1	23.9081	64.268	48.9224	44.2905	49.9927
ENSDARG00000025468	bnip3la	15.6281	52.1767	37.7995	38.7423	49.9395
ENSDARG00000051986	ndufs8a	22.7849	125.337	51.7093	44.2475	49.9109
ENSDARG00000013379	ppp6r3	22.5251	66.4875	48.6962	43.4327	49.9061
ENSDARG00000063626	ddx21	17.5043	139.507	51.2921	44.3894	49.8325
ENSDARG00000069105	fgfr4	16.8858	73.7686	56.3397	48.4438	49.7932
ENSDARG00000015385	ndufs3	12.1584	120.933	46.0317	49.6526	49.7747
ENSDARG00000079388	agrn	17.3558	33.7206	45.6087	43.3422	49.7731
ENSDARG00000038608	sdhc	14.389	116.055	45.3352	29.1441	49.7658
ENSDARG00000055133	cenpf	20.4183	72.8332	50.5377	50.9683	49.7328
ENSDARG00000014499	nutf2l	14.8554	149.463	54.0853	45.7935	49.7012
ENSDARG00000039887	c1qbp	19.0053	107.443	46.3266	42.5625	49.6341
ENSDARG00000029818	srsf5a	16.2643	125.714	47.9278	44.4909	49.6264
ENSDARG00000038643	alas2	16.7281	115.509	47.0438	44.3766	49.5904
ENSDARG00000099039	pcbp2	13.821	107.478	49.4962	44.3565	49.5505
ENSDARG00000044153	ppp1cb	22.6428	148.666	60.2183	45.8876	49.5074
ENSDARG00000018890	snrpa	20.116	123.872	41.7983	42.6991	49.466
ENSDARG00000090716	cltcb	24.516	60.4041	45.6929	36.9939	49.4441
ENSDARG00000090788	cstf2	21.7316	100.95	59.9919	41.5927	49.4351
ENSDARG00000008969	fgb	24.1028	115.258	55.9961	46.7619	49.4138
ENSDARG00000102184	mib1	22.2925	58.5881	51.9229	49.6893	49.3759
ENSDARG00000101707	si:ch211-156b7.4	23.8783	138.633	53.1054	31.6412	49.3727
ENSDARG00000058419	gcn1	16.4029	61.2122	53.069	46.4265	49.3077
ENSDARG00000092546	pdap1a	33.4287	190.911	51.8255	52.0192	49.2969
ENSDARG00000071196	cavin2b	20	108.507	45.6584	45.7004	49.2802
ENSDARG00000035598	coro1ca	19.0232	90.6037	50.9454	44.1218	49.2443
ENSDARG00000042187	smek1	15.2015	70.7032	46.8058	44.2676	49.244
ENSDARG00000018010	crtap	11.5419	100.293	40.4053	42.5191	49.2292
ENSDARG00000058729	akirin2	12.6336	89.411	52.7775	50.9273	49.223
ENSDARG00000100422	ptpro	20.4814	85.8233	53.3583	51.3899	49.2193
ENSDARG00000043658	cxadr	15.7839	61.8312	50.0983	40.7959	49.1979
ENSDARG00000013763	rrbp1a	19.2325	63.797	47.8383	45.9048	49.1913
ENSDARG00000101441	lima1a	19.7743	85.2031	44.2068	44.4218	49.1448
ENSDARG00000101362	mibp	12.4449	107.223	52.5324	52.9253	49.0379
ENSDARG00000078118	sinhcafl	13.6371	94.2414	42.9147	39.6387	48.9971
ENSDARG00000017140	zgc:63587	22.9845	88.212	46.7205	48.788	48.9839
ENSDARG00000033466	tagln2	13.6585	116.346	52.7026	47.5017	48.9744
ENSDARG00000070688	ncalda	17.1316	110.347	58.0207	53.1407	48.9307
ENSDARG00000100990	nme3	14.5583	132.471	51.4504	47.4668	48.8833
ENSDARG00000013708	usp9	13.9703	57.3664	46.8424	42.6242	48.8512
ENSDARG00000011597	atxn2l	27.5663	42.1824	49.742	45.8361	48.833
ENSDARG00000103720	zgc:162730	18.8233	61.3413	51.7403	38.022	48.7158
ENSDARG00000016156	fam53b	13.8304	107.21	50.965	44.8777	48.7072
ENSDARG00000016903	wdr5	20.9404	91.7467	47.7648	47.5467	48.6918
ENSDARG00000060457	pmp22b	18.7909	116.215	54.453	50.1274	48.5767
ENSDARG00000013561	pgm1	13.5578	115.048	53.7908	47.8579	48.5438
ENSDARG00000005827	eif2s1a	18.6878	131.792	54.2333	39.9783	48.5181
ENSDARG00000021439	ncoa4	15.9923	92.7609	44.9897	41.5087	48.5075
ENSDARG00000061397	trip12	21.4825	47.4966	50.0629	45.6028	48.4997
ENSDARG00000041887	sf3a1	19.8816	87.3355	47.8403	39.6254	48.4868
ENSDARG00000001777	nup155	17.4369	54.2252	50.2778	45.5151	48.476
ENSDARG00000019941	sgta	18.1868	114.218	55.8857	44.9221	48.4591
ENSDARG00000055527	cmn	18.0607	86.5952	47.7707	40.1496	48.4419
ENSDARG00000023220	selenot2	16.0709	105.698	41.5459	39.94	48.4275
ENSDARG00000057911	zgc:86709	14.1874	101.313	56.2888	53.7334	48.4009
ENSDARG00000012513	sdcbp2	17.3475	89.2224	51.0576	45.7058	48.3658
ENSDARG00000012458	zgc:77849	17.8757	117.356	52.7541	47.8569	48.3526
ENSDARG00000059373	dnajc8	33.607	130.402	46.4996	37.7106	48.2892
ENSDARG00000070824	ndufb5	12.9803	128.004	43.0847	50.4441	48.253
ENSDARG00000055759	efhd2	14.3658	56.3311	48.2423	48.2586	48.1646
ENSDARG00000037259	ndufb6	22.7217	133.059	52.2128	61.1314	48.1133
ENSDARG00000039345	drg1	10.253	88.705	40.4948	29.4553	48.0977
ENSDARG00000016088	rtn2a	18.9214	43.4307	40.6266	50.1016	48.0793
ENSDARG00000020956	pck2	18.4857	108.296	60.0613	55.4373	48.0469
ENSDARG00000103347	cyp2aa3	18.1552	82.2329	41.6932	52.5214	47.9777
ENSDARG00000079687	rnf10	16.576	103.908	50.7127	44.3649	47.9581
ENSDARG00000099117	si:dkey-33i11.4	12.7281	143.912	44.8881	43.5955	47.9145
ENSDARG00000010008	vim	19.2833	132.53	51.2115	44.5429	47.8726
ENSDARG00000052833	zfand3	22.0388	83.4137	49.9029	46.1439	47.8589
ENSDARG00000003035	hspa9	14.6209	103.832	54.3481	45.8584	47.8469
ENSDARG00000114022	WDR1	9.51368	97.7466	51.702	44.3127	47.773
ENSDARG00000042642	wtap	18.2403	96.2215	40.7773	42.9675	47.7716
ENSDARG00000101744	elavl1b	15.7258	90.0322	47.8383	52.0769	47.7675
ENSDARG00000004956	zmat2	11.3813	162.68	33.3233	40.4817	47.7617
ENSDARG00000079605	prmt5	15.0971	66.6103	50.9719	47.4334	47.7391
ENSDARG00000008447	fkbp4	18.5964	118.704	50.345	40.3168	47.7036
ENSDARG00000011533	sema6dl	19.3117	44.3267	43.8027	45.4349	47.6655
ENSDARG00000100044	prtga	16.7547	18.3132	56.9783	36.8917	47.6422
ENSDARG00000026723	syncripl	18.4466	82.7216	52.1398	39.7924	47.5239
ENSDARG00000012553	rap1aa	10.743	143.328	41.6827	40.5995	47.4871
ENSDARG00000067601	arfgap2	23.5931	81.2308	51.2079	44.7559	47.4606
ENSDARG00000077536	snrnp200	17.2025	67.6542	47.2769	45.652	47.4565
ENSDARG00000026225	nsd2	14.7839	77.9418	47.7652	40.3967	47.4466
ENSDARG00000092035	si:ch211-156j16.1	17.5335	101.386	47.8451	43.5749	47.4086
ENSDARG00000062002	adnpa	15.9913	77.8362	51.4555	48.6093	47.4064
ENSDARG00000000394	matr3l1.1	19.2238	90.1479	45.4441	46.1358	47.4035
ENSDARG00000104353	nop58	23.7019	185.984	54.5443	49.6676	47.3876
ENSDARG00000028327	gmfb	13.0617	141.866	51.9552	54.5386	47.3798
ENSDARG00000006524	supt6h	21.2888	61.8952	48.1487	44.859	47.292
ENSDARG00000100515	dusp1	18.2247	79.1316	48.2754	39.974	47.2739
ENSDARG00000094709	arl8	13.1047	83.6498	50.158	36.4014	47.253
ENSDARG00000063219	ubap2l	17.1467	41.9982	46.0461	43.8272	47.2478
ENSDARG00000019726	celsr2	16.1704	43.1959	44.1157	40.4926	47.229
ENSDARG00000045877	ube2nb	13.4506	133.418	42.1543	50.6897	47.1983
ENSDARG00000013044	ndufv2	19.0169	111.204	46.9184	42.6779	47.1715
ENSDARG00000059841	exosc1	18.1979	54.92	38.6957	33.5624	47.0973
ENSDARG00000052842	ppifb	10.9027	95.9303	35.1142	36.1941	47.0965
ENSDARG00000103108	acvr2bb	19.4037	37.1149	45.5772	43.0425	46.9193
ENSDARG00000059304	chchd2	7.72606	136.452	45.6794	56.4877	46.8986
ENSDARG00000086699	smim15	15.0909	134.064	39.9157	54.6704	46.8675
ENSDARG00000017014	ywhae2	21.2954	72.8405	49.4492	46.5713	46.8361
ENSDARG00000061228	pfdn4	18.7828	120.462	47.9617	37.9888	46.7915
ENSDARG00000098635	irf2bp2b	18.7051	63.9542	39.0162	31.1866	46.787
ENSDARG00000027140	nup160	13.492	57.702	46.021	35.4791	46.7365
ENSDARG00000040988	tpi1b	13.1644	142.93	47.6947	48.3106	46.7251
ENSDARG00000096003	atp5md	12.4021	151.824	50.8137	42.4789	46.6873
ENSDARG00000059337	tgif1	17.8076	86.5042	44.0691	41.6285	46.672
ENSDARG00000038239	tnpo2	15.4147	79.3469	45.8086	43.9639	46.6399
ENSDARG00000089372	clk4a	22.8486	101.115	44.3565	44.6365	46.6226
ENSDARG00000008867	rap1b	17.1334	79.3088	39.7865	36.0568	46.6198
ENSDARG00000037281	fgg	14.3543	147.121	51.6465	52.4744	46.606
ENSDARG00000033655	stmn1b	22.7393	129.363	41.0862	49.5719	46.5973
ENSDARG00000003216	anxa2a	19.3914	119.242	52.6313	47.2589	46.5362
ENSDARG00000055389	si:dkey-67c22.2	18.6998	73.9512	47.7881	45.0345	46.5263
ENSDARG00000045308	pola1	19.303	55.5591	48.6968	42.9112	46.5186
ENSDARG00000061802	cnot2	20.7478	76.3479	41.735	38.6556	46.444
ENSDARG00000015649	rap2c	13.2917	74.4923	39.086	41.3671	46.4396
ENSDARG00000037961	rcn3	17.8673	121.711	41.4303	41.3427	46.3774
ENSDARG00000053656	lypla2	15.2666	53.0035	43.9656	51.0567	46.3558
ENSDARG00000058349	polr2l	11.6302	138.815	47.7717	59.2929	46.2989
ENSDARG00000015254	fzr1a	13.6614	74.3473	42.1684	33.7007	46.2849
ENSDARG00000036848	slc43a2a	22.9782	72.2528	56.5047	51.1644	46.2829
ENSDARG00000059357	sarnp	19.3991	125.379	47.1805	41.7631	46.2664
ENSDARG00000074030	myt1a	25.7023	78.865	50.7371	39.996	46.261
ENSDARG00000101160	apoa4a	20.1502	129.685	38.175	56.2128	46.1819
ENSDARG00000033364	mgst3b	18.1665	159.025	46.3879	50.6789	46.1611
ENSDARG00000002795	meis3	18.2516	59.6482	53.5494	48.5342	46.1565
ENSDARG00000041108	ctsh	13.7226	115.801	43.3297	40.196	46.1505
ENSDARG00000008785	dldh	15.7594	135.256	50.5323	45.087	46.1386
ENSDARG00000109502	PHF21B	16.7821	39.872	37.5174	34.0346	46.0099
ENSDARG00000000069	dap	23.2361	94.2655	48.9324	35.2373	45.9987
ENSDARG00000021973	st13	24.9487	122.644	42.7962	41.7814	45.9613
ENSDARG00000058467	prpf40a	21.4719	82.8621	42.9027	40.4193	45.9454
ENSDARG00000062055	rnf38	20.8927	31.1378	48.3537	41.0267	45.8994
ENSDARG00000056640	rpia	15.6393	103.205	41.6094	38.9387	45.866
ENSDARG00000015164	mknk2b	16.4507	52.7238	44.3654	35.7578	45.8266
ENSDARG00000014572	chpt1	15.9329	102.141	48.4529	46.3674	45.802
ENSDARG00000068996	hist2h2l	13.5159	92.4959	44.1614	30.269	45.792
ENSDARG00000102750	cdh1	18.0082	58.93	48.9572	45.7314	45.759
ENSDARG00000012274	eif4e1c	15.5148	97.1006	50.9821	41.2039	45.7308
ENSDARG00000019530	hdgfl2	22.5793	80.6899	40.1007	36.5646	45.7128
ENSDARG00000026712	rab5c	18.612	92.0135	38.5366	41.0215	45.6763
ENSDARG00000054321	ngs	13.4732	120.926	50.3105	37.4776	45.6472
ENSDARG00000102974	baz2a	18.0468	48.423	43.7561	37.0726	45.6447
ENSDARG00000098983	CABZ01112656.1	7.8819	65.3305	41.6954	18.6899	45.6192
ENSDARG00000083519	NC_002333.24	17.9342	61.7472	50.2264	63.7893	45.5708
ENSDARG00000058292	sephs1	7.92516	98.3172	43.3335	49.3302	45.55
ENSDARG00000019949	serpinh1b	15.571	120.259	50.0535	45.1084	45.5384
ENSDARG00000069422	nhp2	22.1163	126.104	38.343	45.5754	45.4933
ENSDARG00000019963	sfxn1	15.0212	29.0057	44.4054	41.5553	45.4391
ENSDARG00000029252	ssb	17.6439	121.313	42.5134	37.3149	45.4391
ENSDARG00000021812	cherp	15.9504	59.4582	42.5931	35.1836	45.4001
ENSDARG00000039346	ndufa5	13.1644	141.011	58.8137	50.1687	45.3977
ENSDARG00000032606	sept8a	15.9198	86.6681	40.2979	33.3939	45.3792
ENSDARG00000087759	cnih4	19.8311	37.9323	42.5798	54.0778	45.3517
ENSDARG00000005128	rnaseh2b	13.2348	97.4637	39.6395	45.113	45.3068
ENSDARG00000104227	nop10	18.8445	77.6977	41.048	38.4787	45.2238
ENSDARG00000008403	phospho1	12.9762	63.6308	42.6733	43.3573	45.2124
ENSDARG00000014230	dlst	17.4631	111.9	47.7751	46.2979	45.1957
ENSDARG00000035559	tp53	17.6328	98.9338	37.7753	39.3993	45.1879
ENSDARG00000060853	nckap1	21.0375	64.8631	48.5136	45.2826	45.1835
ENSDARG00000003098	kdm5bb	15.3382	73.0427	45.754	43.791	45.1715
ENSDARG00000087950	CABZ01044053.1	25.9458	129.844	46.9596	34.8426	45.0736
ENSDARG00000076833	atp1b1b	20.0904	93.2665	45.8737	47.961	45.0709
ENSDARG00000045352	cst14a.2	18.8794	127.377	48.868	42.7327	45.0652
ENSDARG00000083108	BX276180.3	0	0	7.84077	36.5129	45.0553
ENSDARG00000004702	irf2bp2a	12.3622	63.3716	48.4702	43.9707	45.0245
ENSDARG00000027310	lsp1a	23.4426	90.8765	42.6017	43.7293	45.0068
ENSDARG00000102047	mab21l1	17.506	79.1084	45.1971	37.295	44.9463
ENSDARG00000034916	hat1	19.2351	115.506	54.1418	43.1923	44.9269
ENSDARG00000017049	adsl	10.8075	128.943	55.175	49.6526	44.9116
ENSDARG00000055868	rsl1d1	11.5882	106.078	41.7266	35.8202	44.8697
ENSDARG00000044895	fmoda	20.0215	87.9586	47.3297	31.7781	44.8573
ENSDARG00000030441	ppa1b	17.9943	126.027	47.8106	43.8998	44.8444
ENSDARG00000055518	pygma	14.4785	71.4852	50.2631	41.3056	44.8377
ENSDARG00000056307	znf706	12.1082	106.228	47.4743	47.3739	44.7831
ENSDARG00000002131	celf2	15.3742	46.0506	42.5988	32.3837	44.7457
ENSDARG00000010238	rbm22	12.5463	74.2679	40.685	37.1878	44.744
ENSDARG00000043680	ylpm1	20.4884	47.9073	50.3537	47.4675	44.7124
ENSDARG00000060679	kdm1a	15.6767	92.7261	49.7206	40.152	44.6863
ENSDARG00000006395	rbm25b	21.9183	91.2397	48.0325	40.9623	44.6816
ENSDARG00000102978	eif4a3	12.2555	91.089	47.0713	34.0426	44.6359
ENSDARG00000102207	zgc:86738	10.9027	81.3322	39.0158	35.5478	44.634
ENSDARG00000062785	adpgk2	12.5388	9.13669	48.4936	49.3771	44.6308
ENSDARG00000101560	psma1	14.0994	91.5146	43.8742	35.1047	44.5843
ENSDARG00000036684	ndufa7	12.8367	98.2147	26.3637	24.3511	44.5781
ENSDARG00000062650	rif1	16.1925	66.1356	44.6818	40.2785	44.574
ENSDARG00000041878	rab11ba	15.3881	76.0375	41.5994	35.3485	44.5319
ENSDARG00000007971	cks1b	20.2199	105.199	37.7519	51.9418	44.5283
ENSDARG00000042530	nup205	12.9754	57.6566	42.5818	44.1401	44.4681
ENSDARG00000012723	rbm14a	20.7488	68.5804	41.8385	41.3283	44.4629
ENSDARG00000052649	ube2ia	13.3299	74.3664	41.4796	30.9499	44.4561
ENSDARG00000035066	ubtf	18.8612	75.7097	46.4431	37.2703	44.4534
ENSDARG00000032963	her12	23.5706	122.632	44.558	41.2201	44.4207
ENSDARG00000036482	hexim1	15.2081	103.192	32.5042	30.368	44.4065
ENSDARG00000076895	flrt3	14.3516	62.5218	38.9626	41.1498	44.4059
ENSDARG00000005058	ncapd2	17.4011	72.0457	43.1815	37.2142	44.4028
ENSDARG00000003693	hars	21.5362	133.156	51.3486	44.1665	44.3705
ENSDARG00000034043	irx5a	19.9072	59.2051	39.566	41.1138	44.3293
ENSDARG00000012577	waca	20.2067	59.6768	42.4431	39.2902	44.3281
ENSDARG00000007739	atp1a1a.2	14.2022	96.795	47.9737	40.9882	44.3183
ENSDARG00000080630	NC_002333.6	34.858	13.3351	73.2174	61.9925	44.2871
ENSDARG00000015851	pnn	21.4836	114.879	48.8022	32.8299	44.2786
ENSDARG00000057234	chtopa	14.4949	96.4586	46.5733	39.7662	44.255
ENSDARG00000055504	si:ch211-212k18.7	11.796	104.865	49.2916	46.9516	44.2469
ENSDARG00000012261	eftud2	16.5436	82.4152	46.5034	36.8314	44.217
ENSDARG00000056583	ndufs6	12.1023	125.583	46.6037	33.1814	44.2059
ENSDARG00000100446	si:ch211-286o17.1	13.904	88.2961	45.1514	45.8044	44.1627
ENSDARG00000036489	zgc:112356	17.9404	83.9921	38.8791	35.704	44.1394
ENSDARG00000091348	rtn3	13.1862	33.1368	39.4761	38.4107	44.0973
ENSDARG00000034344	pcdh19	13.5873	32.6803	42.7755	36.7603	44.0138
ENSDARG00000084532	CR339054.3	0	0	22.0459	27.9991	44.0054
ENSDARG00000018903	aimp2	16.8936	91.4476	39.8211	39.5581	43.9999
ENSDARG00000006514	her6	20.9193	83.1057	52.5777	51.0356	43.956
ENSDARG00000014366	luc7l3	18.2068	101.226	42.2084	28.7818	43.9505
ENSDARG00000077038	pbrm1l	19.2987	63.0149	45.5859	40.4461	43.9197
ENSDARG00000086842	dap1b	8.3612	106.194	48.3938	37.6702	43.9081
ENSDARG00000099499	ndufa4l	14.8554	107.835	43.511	43.8121	43.8817
ENSDARG00000097797	tomm6	9.77455	146.58	49.2742	33.6078	43.879
ENSDARG00000079372	si:ch211-264f5.6	22.8131	48.1179	50.9396	48.2472	43.8679
ENSDARG00000077318	CR376737.1	17.7826	57.6237	48.3371	44.3371	43.8566
ENSDARG00000016725	gadd45gb.1	12.2148	106.756	52.1905	49.0166	43.7715
ENSDARG00000102277	lama1	17.3071	38.3914	44.1899	35.1437	43.7586
ENSDARG00000100854	ago4	12.0434	44.098	47.9831	32.6374	43.7176
ENSDARG00000077860	ankhd1	17.827	44.0793	44.5143	38.3199	43.7027
ENSDARG00000042492	si:dkey-250d21.1	18.4224	43.4935	46.1886	43.0598	43.6906
ENSDARG00000115988	AL935186.11	135936	84.5348	30.9431	43.6653	43.672
ENSDARG00000039077	tyr	15.2459	54.4356	46.8488	42.1769	43.5824
ENSDARG00000104030	taf12	13.0501	98.0856	42.6395	52.7884	43.5637
ENSDARG00000004588	sox4a	14.0405	86.5205	42.6871	33.9682	43.5515
ENSDARG00000002369	UBB	26.2491	85.498	42.3576	43.1255	43.5132
ENSDARG00000036687	bcl9	19.1334	49.7981	41.7536	42.2677	43.4931
ENSDARG00000113643	ralbb	15.664	63.9183	30.8705	34.0479	43.4878
ENSDARG00000056481	vat1	18.3412	68.3013	52.704	45.3602	43.4495
ENSDARG00000011094	ccna2	12.6502	71.0352	38.8021	33.3444	43.4329
ENSDARG00000099653	PSMD2	18.0717	85.0348	44.2851	36.6923	43.4329
ENSDARG00000017180	npc1	15.5533	64.5201	45.26	38.0331	43.4319
ENSDARG00000015901	ptbp2b	14.8801	62.9245	41.4853	40.7675	43.4308
ENSDARG00000056167	hspe1	16.3992	139.849	37.9541	38.0764	43.4068
ENSDARG00000033440	metap1	14.4763	113.016	48.801	41.955	43.3693
ENSDARG00000086128	BX324177.1	0	0	30.4002	41.3671	43.3437
ENSDARG00000054929	zgc:110540	8.59346	88.7616	35.3709	30.1026	43.3412
ENSDARG00000024651	snrpa1	11.6677	98.4599	38.4428	28.4805	43.3087
ENSDARG00000101037	asf1ba	19.1642	97.4021	37.0586	30.8362	43.2856
ENSDARG00000104837	nudc	28.124	141.66	41.57	41.1248	43.275
ENSDARG00000034293	hif1ab	19.6422	65.0516	40.8645	42.2514	43.2561
ENSDARG00000103799	kars1	16.9071	103.575	45.6202	38.0312	43.2552
ENSDARG00000010381	rnf2	22.4241	74.4971	42.1428	29.0353	43.2347
ENSDARG00000035882	rida	11.3368	93.4113	37.0415	41.3574	43.2104
ENSDARG00000070427	s100v1	14.9241	103.243	47.021	43.4986	43.1892
ENSDARG00000006314	itgav	17.5298	65.8333	38.8373	37.6156	43.1841
ENSDARG00000104173	tufm	15.2601	102.958	47.2703	56.3341	43.1824
ENSDARG00000034313	ppp5c	15.6219	60.448	44.5874	42.9641	43.1659
ENSDARG00000102141	ptpn12	9.70555	36.2008	39.6395	30.2061	43.1582
ENSDARG00000026183	polr2eb	21.3882	106.368	40.4085	34.4147	43.1329
ENSDARG00000074431	ddb1	13.3526	74.6884	42.9539	40.4334	43.0989
ENSDARG00000030716	ing4	18.7139	102.465	38.7617	41.6017	43.0941
ENSDARG00000067717	tomm7	12.7136	102.947	31.6495	32.6593	43.0738
ENSDARG00000001873	phgdh	16.1589	118.448	52.5537	43.2607	43.0466
ENSDARG00000007257	rab5ab	13.5453	85.8699	39.7413	44.7373	43.0233
ENSDARG00000001857	aff4	18.4195	30.492	45.4892	36.927	42.9747
ENSDARG00000094133	wu:fc21g02	13.9226	71.0156	38.5275	40.2849	42.9584
ENSDARG00000032765	net1	19.0935	68.7613	45.022	40.5917	42.9401
ENSDARG00000077264	wdr43	18.1712	75.9448	41.7724	36.8943	42.9025
ENSDARG00000003854	acsl1b	14.797	52.2178	43.3804	36.7626	42.8799
ENSDARG00000041065	hspb1	15.6263	70.5965	44.8051	35.7305	42.8579
ENSDARG00000005840	got2b	9.99461	95.3481	42.5695	37.7713	42.8564
ENSDARG00000027734	srsf5b	12.8765	99.7256	41.7042	41.438	42.8466
ENSDARG00000007034	hnrpkl	15.1135	62.1832	35.1284	39.6775	42.8447
ENSDARG00000014139	srp72	18.7731	79.9964	48.6813	36.7871	42.8439
ENSDARG00000054290	acin1a	25.9041	148.709	45.9002	41.276	42.8335
ENSDARG00000054304	homeza	15.1979	70.439	42.0175	34.3052	42.8262
ENSDARG00000031981	pcbd1	9.05457	92.9471	40.1505	33.1004	42.8199
ENSDARG00000039066	klhl31	15.5083	63.8285	47.5512	41.8462	42.8039
ENSDARG00000054010	scaf1	21.6122	59.512	42.2491	38.5626	42.7734
ENSDARG00000042004	nfya	14.9031	71.6459	35.0133	30.0381	42.7078
ENSDARG00000060537	atad2b	17.2093	33.1232	42.9249	35.2283	42.7041
ENSDARG00000007275	si:ch211-251b21.1	15.8719	94.2184	40.6187	41.5294	42.6483
ENSDARG00000052928	arf6b	9.09895	88.0449	36.9746	36.8058	42.6142
ENSDARG00000036041	f2	16.1785	106.423	41.2574	32.9829	42.6137
ENSDARG00000002552	mapkapk2a	14.5803	68.9355	34.9005	40.1141	42.5901
ENSDARG00000040224	krcp	14.0301	81.225	33.3988	34.1005	42.5827
ENSDARG00000096661	si:ch211-286b5.5	11.6012	89.2547	35.4986	30.5657	42.5802
ENSDARG00000053586	creb1a	16.8525	74.8314	44.1069	36.7502	42.5675
ENSDARG00000002632	anxa11b	16.1094	106.55	51.2502	43.7281	42.5499
ENSDARG00000001549	sp3a	13.6302	10.7446	39.3295	38.9315	42.5059
ENSDARG00000083118	NC_002333.20	16.7224	76.7668	70.2491	79.3057	42.4917
ENSDARG00000035563	znf703	14.6917	41.2695	32.9164	36.3305	42.4869
ENSDARG00000016745	slc35f6	16.0485	105.905	44.9455	41.7925	42.4786
ENSDARG00000098228	thrap3b	16.1725	75.5396	41.0313	43.6064	42.4201
ENSDARG00000069074	cry3a	16.4165	74.0304	44.4668	39.9597	42.3465
ENSDARG00000100697	FQ323156.1	15.4378	98.8441	36.0291	31.79	42.3243
ENSDARG00000044914	suclg2	20.1928	70.316	33.1095	37.4462	42.3198
ENSDARG00000058041	ndufa8	13.8349	136.432	40.1811	48.2976	42.3158
ENSDARG00000017798	bcor	15.6684	32.4072	40.1839	30.7231	42.2927
ENSDARG00000003681	eif5	17.0208	107.526	44.5549	46.4963	42.2758
ENSDARG00000052511	lin28b	9.77455	30.6622	61.1366	41.72	42.2232
ENSDARG00000076805	leng8	14.8742	47.8863	36.8779	33.2091	42.2131
ENSDARG00000036956	asxl1	12.7849	51.5915	43.6981	33.7389	42.1802
ENSDARG00000056130	neurog1	16.8785	77.4832	46.8551	32.6503	42.1358
ENSDARG00000012485	aurka	11.2881	72.6016	43.4685	40.5684	42.1283
ENSDARG00000042660	fam32a	21.4006	144.956	37.0183	38.0595	42.1171
ENSDARG00000093374	EPB41L2	18.9024	54.8575	35.7484	36.3215	42.0963
ENSDARG00000068572	slc16a1b	10.6629	69.9895	36.1493	35.9303	42.0678
ENSDARG00000101521	UBE2M	14.7809	79.8416	40.8434	38.9045	42.0654
ENSDARG00000027141	ube2l3b	20.1622	90.6296	34.5856	37.65	42.0532
ENSDARG00000061268	ago2	16.2714	16.7588	34.4693	31.1634	42.0524
ENSDARG00000031678	col5a2a	17.8421	93.6879	38.5601	39.1203	42.0245
ENSDARG00000023190	kpna4	17.6174	92.9816	37.9181	36.5532	42.0025
ENSDARG00000098312	scarb2a	14.9233	70.4609	42.2525	41.6726	41.995
ENSDARG00000062338	zeb2a	16.4629	72.3563	44.3128	43.7002	41.9871
ENSDARG00000077298	gas1a	11.8665	74.9034	39.6378	32.3152	41.9314
ENSDARG00000029003	eif1axa	14.3285	96.1739	38.9122	41.6981	41.9252
ENSDARG00000035890	fuca1.1	20.2176	96.0125	47.5099	41.7416	41.9252
ENSDARG00000030237	pgrmc2	20.2013	80.8477	45.2122	42.682	41.8988
ENSDARG00000012399	adssl	15.6971	110.292	42.496	42.1846	41.8808
ENSDARG00000093456	oip5-as1	11.7387	89.2527	42.6924	45.8123	41.8423
ENSDARG00000009346	caprin1a	20.4057	55.4803	42.861	39.3142	41.8202
ENSDARG00000001057	bysl	11.5189	98.2043	52.2301	39.0201	41.8136
ENSDARG00000076302	dtx4a	13.9343	36.3687	41.752	37.838	41.7843
ENSDARG00000027159	fbxo28	7.13232	67.7578	45.4981	30.3015	41.7842
ENSDARG00000011166	cahz	13.5417	114.71	44.2458	42.8143	41.7831
ENSDARG00000061108	ep300b	15.6974	40.9399	45.62	39.6675	41.7796
ENSDARG00000079313	pelp1	15.1094	70.2867	37.0964	35.828	41.7204
ENSDARG00000032630	neb	15.5132	30.789	41.8532	37.2638	41.6529
ENSDARG00000003165	nr2f6b	10.0162	75.8222	38.9603	36.346	41.6475
ENSDARG00000014498	ythdf2	14.342	45.7217	45.659	38.8044	41.5825
ENSDARG00000020252	btbd10b	16.364	76.4167	45.829	42.1481	41.581
ENSDARG00000102394	ap1g1	15.9215	43.3128	37.1582	35.132	41.5805
ENSDARG00000030278	idh3a	12.9081	91.5186	46.1922	47.9529	41.5461
ENSDARG00000099236	sept10	17.9428	90.3775	44.9464	36.5193	41.5401
ENSDARG00000034270	ogdha	12.9344	47.7088	41.0901	33.875	41.5327
ENSDARG00000003835	stom	15.1675	63.226	41.7457	38.6012	41.5309
ENSDARG00000088514	and1	18.7243	76.055	41.2574	36.8911	41.5147
ENSDARG00000002271	zfand5b	12.432	59.0829	31.6923	30.613	41.5121
ENSDARG00000060036	aimp1a	9.38258	113.264	45.7411	40.1706	41.5013
ENSDARG00000070787	jupa	15.9306	75.5134	39.1451	38.1009	41.4878
ENSDARG00000061923	amotl2a	14.572	54.2966	35.233	36.1087	41.4709
ENSDARG00000007982	onecut1	17.9824	47.3905	36.3722	32.3753	41.4626
ENSDARG00000008947	rtf1	14.2692	92.1922	39.9623	31.486	41.4619
ENSDARG00000027899	sem1	13.986	135.621	43.9944	39.2924	41.4616
ENSDARG00000014914	lamp2	11.8508	68.5889	38.5426	34.6733	41.4459
ENSDARG00000102879	myt1b	18.9694	37.8716	38.3224	35.6686	41.4231
ENSDARG00000020741	fga	15.3599	97.0294	41.5463	38.9903	41.3647
ENSDARG00000070914	dusp6	14.1662	72.0453	41.4241	38.7783	41.2899
ENSDARG00000012627	cdc34b	19.8763	62.3017	45.49	42.5703	41.2735
ENSDARG00000013946	ivns1abpb	12.3746	87.5781	43.1759	40.3468	41.2701
ENSDARG00000017844	copz1	10.9617	150.499	57.9878	51.2638	41.2649
ENSDARG00000051800	fnbp4	21.4568	65.8016	36.6133	36.4912	41.2637
ENSDARG00000100095	anxa1b	23.2386	113.626	43.0491	37.0233	41.2116
ENSDARG00000017084	bud31	12.5312	114.653	51.1801	37.7622	41.1291
ENSDARG00000098670	map4k4	15.9692	71.3926	45.8926	33.9688	41.1083
ENSDARG00000088717	ecrg4b	13.8651	81.5512	45.3022	35.9597	41.1031
ENSDARG00000062267	kdm3b	16.2351	53.2099	44.4479	36.1838	41.0551
ENSDARG00000075545	si:dkey-89b17.4	14.2371	51.0326	39.3262	35.9563	41.0496
ENSDARG00000100442	cfh	17.4085	108.498	42.8293	37.8399	41.0097
ENSDARG00000104559	tmem63ba	12.1033	41.1925	41.6888	32.411	41.0061
ENSDARG00000035910	znf281b	16.8203	68.1087	41.0676	39.2714	40.9871
ENSDARG00000071424	ap3d1	20.3817	41.337	39.715	30.6856	40.9661
ENSDARG00000086393	dbx1a	12.9531	64.0884	38.2919	41.9772	40.9597
ENSDARG00000061774	mbd3a	14.6681	88.7616	40.1459	42.6866	40.9425
ENSDARG00000055903	luc7l	16.3763	98.9519	43.3154	42.0681	40.9009
ENSDARG00000052840	ndufs4	19.6734	125.687	46.8327	46.6504	40.8254
ENSDARG00000038754	plk3	14.9952	44.7991	42.1621	34.7105	40.8244
ENSDARG00000109902	tmem254	6.21838	93.9653	27.574	31.3337	40.8191
ENSDARG00000029064	uqcrq	9.97056	119.514	49.1247	49.2554	40.8179
ENSDARG00000098280	rbm5	15.068	67.6107	42.1994	41.3126	40.8137
ENSDARG00000040884	mxi1	15.3607	74.1589	41.872	38.7915	40.723
ENSDARG00000010823	memo1	16.5986	64.1557	39.5399	41.0559	40.7229
ENSDARG00000095807	hp	7.84442	90.7778	33.869	41.8523	40.696
ENSDARG00000015930	rwdd1	22.9739	97.0759	41.9189	29.0955	40.6869
ENSDARG00000058560	adrm1	13.8845	77.4606	42.9355	36.0101	40.6707
ENSDARG00000020405	napab	24.9362	61.4102	37.8279	35.1082	40.5919
ENSDARG00000023713	aqp1a.1	15.5221	112.163	40.2511	49.0756	40.5374
ENSDARG00000005754	ptprfb	14.2829	48.5562	42.4749	39.1928	40.5333
ENSDARG00000076673	dspb	16.2528	50.384	45.8665	40.3113	40.5074
ENSDARG00000019808	evpla	20.1466	55.47	44.4361	39.1937	40.4975
ENSDARG00000000019	ube2h	14.3577	69.6876	39.7914	35.3756	40.4734
ENSDARG00000052438	actr2a	14.7625	67.274	44.2451	40.9931	40.473
ENSDARG00000015502	adam10b	12.3746	52.5994	35.9398	27.7129	40.4694
ENSDARG00000015681	gsk3ab	15.9696	64.9284	38.1371	34.7855	40.4215
ENSDARG00000008380	brd7	14.8948	97.5508	40.3238	37.085	40.3709
ENSDARG00000046143	prkab1b	16.0246	88.2081	34.9055	31.6652	40.3416
ENSDARG00000069360	ppp3r1b	7.96932	79.6049	43.3978	46.1931	40.3126
ENSDARG00000082257	dre-mir-219-1	0	26.0107	38.0838	72.5516	40.3126
ENSDARG00000116712	CABZ01061894.1	25.9606	34.208	39.0455	36.4794	40.3126
ENSDARG00000087693	atox1	5.38025	130.355	28.4616	23.3894	40.2542
ENSDARG00000061100	nars1	18.6958	95.2976	47.1706	32.051	40.2303
ENSDARG00000028618	krt18b	16.3772	97.2352	42.8081	34.9507	40.2273
ENSDARG00000007413	arid2	15.4802	39.8456	38.269	33.1951	40.2255
ENSDARG00000035634	rfc5	13.7648	91.3615	43.0472	39.9836	40.223
ENSDARG00000099301	cdc37	18.0816	105.487	45.3643	38.1862	40.2022
ENSDARG00000074337	cbfa2t2	13.2961	42.4459	42.3733	34.2463	40.1932
ENSDARG00000102829	cobll1b	17.4528	52.5516	41.5202	35.711	40.1751
ENSDARG00000105098	dr1	15.9878	79.3069	39.5517	30.3288	40.1738
ENSDARG00000055022	pds5a	15.8782	67.5365	36.7646	37.5273	40.1697
ENSDARG00000030583	foxk2	15.8756	69.0434	30.8107	30.4625	40.1629
ENSDARG00000013250	tars1	15.7226	113.042	39.284	39.2009	40.1469
ENSDARG00000045297	phb2a	23.2256	94.8922	39.4609	31.3918	40.1311
ENSDARG00000010571	ezh2	14.1443	53.6061	36.3881	32.7594	40.1198
ENSDARG00000103158	ldb1b	16.4119	17.1611	44.9418	37.9437	40.081
ENSDARG00000042894	tyms	18.9153	110.827	41.357	33.6395	40.0532
ENSDARG00000018534	slc6a9	14.0239	39.6177	40.5621	39.649	40.051
ENSDARG00000040076	pycard	22.9659	118.349	44.14	51.2543	40.0486
ENSDARG00000076811	ganab	15.8569	66.0136	39.1842	35.3887	40.029
ENSDARG00000100374	txnrd3	16.2823	96.3198	43.0051	45.672	40.028
ENSDARG00000103271	pla2g15	14.7756	83.1722	46.3068	39.4161	40.0032
ENSDARG00000038446	nrp2b	15.0026	43.6386	42.4993	35.5748	39.984
ENSDARG00000009001	pdia6	10.8232	92.0107	33.9602	34.9323	39.9796
ENSDARG00000058463	ndufab1a	26.9599	132.53	53.4818	43.9507	39.9613
ENSDARG00000019924	cmpk	17.6342	126.708	44.0181	44.5419	39.938
ENSDARG00000044491	kif20a	13.8625	61.0452	40.1174	33.2365	39.9213
ENSDARG00000054213	hectd1	15.4008	54.7871	38.339	36.753	39.9139
ENSDARG00000091756	insm1a	7.63863	75.1977	43.2608	35.9242	39.8979
ENSDARG00000069118	ppp2r5eb	16.4785	56.2851	43.9521	33.9576	39.8781
ENSDARG00000009753	sf3b6	17.6913	101.518	36.5077	38.6384	39.8273
ENSDARG00000015292	ube2g1a	15.3828	56.014	38.0282	34.7875	39.8115
ENSDARG00000020527	nup62l	18.1519	79.9767	38.5653	31.1687	39.7621
ENSDARG00000018891	rnaseh2a	19.8826	99.2427	37.5641	28.6247	39.6958
ENSDARG00000045146	tomm22	8.97431	134.275	36.3039	35.4671	39.6955
ENSDARG00000038967	cul3a	13.387	75.6984	33.7814	28.0237	39.6857
ENSDARG00000004169	stmn1a	14.3682	112.68	40.5189	39.7488	39.6788
ENSDARG00000004161	ik	20.4877	89.1254	36.3393	31.2308	39.6643
ENSDARG00000104541	msh6	14.7871	63.7968	40.3901	35.5507	39.6614
ENSDARG00000009585	papola	14.6722	77.4585	40.8171	34.4435	39.6435
ENSDARG00000008363	mcl1b	17.5048	82.9343	36.768	35.1223	39.6327
ENSDARG00000035285	ncor1	14.6131	33.4924	36.0965	32.8879	39.5417
ENSDARG00000002536	tm9sf4	10.538	66.4212	40.287	37.7795	39.528
ENSDARG00000007867	dazap2	12.7004	58.0918	36.5996	34.3711	39.5211
ENSDARG00000077095	si:ch211-160o17.4	13.6988	45.7673	39.4305	38.9798	39.5143
ENSDARG00000003607	nr2f6a	9.96022	56.2404	39.2384	36.8442	39.482
ENSDARG00000044540	fkbp2	14.5583	131.437	46.2083	50.9189	39.459
ENSDARG00000093022	selenoh	8.83898	118.089	29.8323	30.2298	39.4488
ENSDARG00000074131	kif5ba	15.4541	83.201	44.1604	36.6454	39.4285
ENSDARG00000025495	nhlh2	11.6342	90.026	43.9374	37.6194	39.4168
ENSDARG00000099203	atp1b2a	12.6024	57.8532	30.5431	28.1593	39.4126
ENSDARG00000074229	prr12a	14.0918	41.171	41.0953	31.8625	39.3986
ENSDARG00000104945	sncb	31.7924	122.559	37.6698	34.7942	39.3566
ENSDARG00000018602	rab5aa	12.0637	69.9354	39.1999	33.557	39.2999
ENSDARG00000105046	ccnf	9.78657	55.6038	39.0821	33.0905	39.2972
ENSDARG00000061587	ctdspl2a	15.4622	54.5301	46.0098	38.6696	39.2895
ENSDARG00000104169	si:ch211-212k18.4	13.0625	62.1643	38.534	34.7946	39.2403
ENSDARG00000112959	CABZ01072309.1	12.8832	84.465	38.2581	34.8946	39.2272
ENSDARG00000055350	sun1	13.1863	34.0782	40.212	33.3523	39.2149
ENSDARG00000044943	npepps	19.012	62.3564	40.5862	35.3032	39.1923
ENSDARG00000056122	gdi1	15.8333	78.2037	40.8937	37.7531	39.1893
ENSDARG00000045847	si:ch211-214j24.10	14.9665	73.911	45.4081	33.0695	39.1824
ENSDARG00000034668	celf3a	19.1557	62.5331	33.5793	38.6093	39.12
ENSDARG00000084995	CR936321.4	18.4695	3.5328	25.8628	10.9489	39.1093
ENSDARG00000044954	slit1a	9.221	40.841	37.6844	32.1904	39.051
ENSDARG00000098890	cyp2aa9	17.4849	56.856	38.5811	35.3361	39.044
ENSDARG00000011219	akt2	17.6622	66.0191	40.1901	34.9011	38.9581
ENSDARG00000033184	prkar2aa	14.4382	77.3275	47.5035	32.9838	38.9245
ENSDARG00000012777	nucks1b	21.5777	126.123	47.7823	38.077	38.8904
ENSDARG00000038207	aldh4a1	18.3655	63.7169	40.2017	34.9144	38.8891
ENSDARG00000055455	gpm6aa	15.6245	95.5434	43.1969	40.3268	38.8875
ENSDARG00000077256	nat8l	13.7825	70.409	36.4219	34.8185	38.8828
ENSDARG00000103404	uchl5	17.8051	103.193	44.8786	42.748	38.8335
ENSDARG00000092359	si:dkeyp-113d7.10	16.3361	33.7023	42.2105	34.2405	38.7921
ENSDARG00000077870	taf9	18.4821	69.4184	32.1544	33.8651	38.7801
ENSDARG00000039142	arpc5a	15.1393	88.1152	39.7071	42.7368	38.7744
ENSDARG00000045676	calua	13.3321	100.846	36.772	30.5358	38.753
ENSDARG00000008243	cct8	14.2058	103.627	45.9612	37.1461	38.7341
ENSDARG00000053129	carhsp1	11.9292	65.7155	33.7802	30.6443	38.7323
ENSDARG00000004527	pin4	12.611	80.2058	38.2616	28.9693	38.7207
ENSDARG00000037503	thoc2	20.8701	57.8087	40.797	37.6742	38.6768
ENSDARG00000015310	pitpnbl	16.2201	105.228	44.4796	40.4649	38.6394
ENSDARG00000099972	nup153	14.5481	45.4373	37.3988	32.3088	38.622
ENSDARG00000036698	znf865	13.867	42.5717	34.386	31.6489	38.613
ENSDARG00000101009	cited4b	12.2453	71.0483	42.5502	36.699	38.6062
ENSDARG00000039880	arpp19b	15.1897	114.669	35.923	34.8179	38.5972
ENSDARG00000091699	capn2a	10.9854	71.3551	40.914	36.9027	38.5755
ENSDARG00000040853	shoc2	17.9846	24.1913	33.8493	36.7992	38.5739
ENSDARG00000006477	ddi2	12.3775	50.5075	35.7649	34.2418	38.5653
ENSDARG00000000567	znf281a	12.5574	34.3015	37.9448	37.6127	38.5328
ENSDARG00000024844	max	15.6737	82.4822	40.327	37.1661	38.5318
ENSDARG00000042969	znf1035	15.3204	42.877	42.4672	38.081	38.5308
ENSDARG00000099148	bzw1b	12.9005	97.5642	37.982	32.0609	38.4538
ENSDARG00000015208	rbb4l	13.494	84.5893	37.2186	39.6332	38.4444
ENSDARG00000079725	dhx9	15.626	73.9177	45.0245	35.9841	38.4331
ENSDARG00000101175	mcu	10.2888	14.3128	34.4903	34.9323	38.4235
ENSDARG00000021004	c5	16.451	69.6904	38.5069	36.8581	38.4211
ENSDARG00000045696	mrpl23	17.6938	87.9948	35.1001	36.0561	38.4033
ENSDARG00000104404	b4galt1l	14.8644	55.1583	28.7935	31.2817	38.3999
ENSDARG00000100623	trrap	15.2389	28.1831	39.9597	34.2938	38.3933
ENSDARG00000060917	anln	15.4796	55.9087	41.7583	37.2457	38.3697
ENSDARG00000068213	fzd10	15.3541	74.6129	42.6133	41.8203	38.3119
ENSDARG00000062116	ctdsplb	8.28991	57.0842	36.2321	30.3796	38.2995
ENSDARG00000021082	sec31a	11.8222	35.7912	33.3946	34.9207	38.2409
ENSDARG00000042887	TNPO2	13.1365	74.3763	44.5568	36.8606	38.2014
ENSDARG00000018491	pdia4	15.2835	101.149	41.3763	35.6369	38.1883
ENSDARG00000103422	usp10	11.5442	37.9398	40.8419	33.5176	38.1673
ENSDARG00000005945	sart1	22.6364	87.106	37.7058	32.1006	38.1582
ENSDARG00000015559	fstl1a	17.1983	96.1828	37.8443	43.2087	38.1516
[truncated: 30,521 more rows]
